# Supplementary material for: Generation of a MyoD knock-in reporter mouse line to study muscle stem cell dynamics and heterogeneity
Source: iScience. 2023 Apr 8;26(5):106592. doi: 10.1016/j.isci.2023.106592 (PMC10214404; doi:10.1016/j.isci.2023.106592)
Supplement: Table S1. RNA sequencing results from the QSCs, MyoD-tdTomatolow, and MyoD-tdTomatohigh, related to Figure 6 [file mmc2.xlsx]

## Sheet: Expression Browser
Name
