# Supplementary material for: Generation of a MyoD knock-in reporter mouse line to study muscle stem cell dynamics and heterogeneity
Source: iScience. 2023 Apr 8;26(5):106592. doi: 10.1016/j.isci.2023.106592 (PMC10214404; doi:10.1016/j.isci.2023.106592)
Supplement: Table S2. Differentially Expressed Genes and Gene Ontology analysis in the QSCs, MyoD-tdTomatolow, and MyoD-tdTomatohigh, related to Figure 6 — (Tab1) List of genes commonly upregulated in MyoD-tdTomatolow and QSCs when compared to MyoD-tdTomatohigh, related to Figure 6J. (Tab2) List of genes commonly downregulated in MyoD-tdTomatolow and QSCs compared to MyoD-tdTomatohigh, related to Figure 6K. (Tab 3) List of genes specifically upregulated in MyoD-tdTomatolow when compared to MyoD-tdTomatohigh, related to Figure 6L. (Tab 4) List of genes specifically downregulated in MyoD-tdTomatolow when compared to MyoD-tdTomatohigh, related to Figure 6M. [file mmc3.xlsx]

## Sheet: Tab1. Low_QSC vs. High_up
EMSMUSG No.	Gene_ID	Gene Symbol	Biological Process (GO)
ENSMUSG00000006649	54631	Nphs1	GO:0036058 filtration diaphragm assembly;GO:0036060 slit diaphragm assembly;GO:0007520 myoblast fusion
ENSMUSG00000023949	21645	Tcte1	GO:0030317 flagellated sperm motility;GO:0097722 sperm motility;GO:0060294 cilium movement involved in cell motility
ENSMUSG00000091045	100042499	Vmn2r55
ENSMUSG00000063998	171277	Vmn1r211	GO:0019236 response to pheromone;GO:0010033 response to organic substance;GO:0042221 response to chemical
ENSMUSG00000047216	227485	Cdh19	GO:0016339 calcium-dependent cell-cell adhesion via plasma membrane cell adhesion molecules;GO:0034332 adherens junction organization;GO:0007043 cell-cell junction assembly
ENSMUSG00000074637	20674	Sox2	GO:0050973 detection of mechanical stimulus involved in equilibrioception;GO:0030910 olfactory placode formation;GO:0071698 olfactory placode development
ENSMUSG00000046167	235379	Gldn	GO:0045162 clustering of voltage-gated sodium channels;GO:0032528 microvillus organization;GO:0045161 neuronal ion channel clustering
ENSMUSG00000025902	20671	Sox17	GO:0003142 cardiogenic plate morphogenesis;GO:0007493 endodermal cell fate determination;GO:2000043 regulation of cardiac cell fate specification
ENSMUSG00000018008	72318	Cyth4	GO:0032012 regulation of ARF protein signal transduction;GO:0046578 regulation of Ras protein signal transduction;GO:0051056 regulation of small GTPase mediated signal transduction
ENSMUSG00000033006	20665	Sox10	GO:0010626 negative regulation of Schwann cell proliferation;GO:0032808 lacrimal gland development;GO:0010624 regulation of Schwann cell proliferation
ENSMUSG00000032125	74144	Robo4	GO:0061028 establishment of endothelial barrier;GO:0001885 endothelial cell development;GO:0045446 endothelial cell differentiation
ENSMUSG00000041378	12741	Cldn5	GO:1990963 establishment of blood-retinal barrier;GO:1903348 positive regulation of bicellular tight junction assembly;GO:1901552 positive regulation of endothelial cell development
ENSMUSG00000067261	15221	Foxd3	GO:0001829 trophectodermal cell differentiation;GO:0001825 blastocyst formation;GO:0001892 embryonic placenta development
ENSMUSG00000023931	211482	Efhb	GO:2001256 regulation of store-operated calcium entry;GO:0070884 regulation of calcineurin-NFAT signaling cascade;GO:0106056 regulation of calcineurin-mediated signaling
ENSMUSG00000002699	16822	Lcp2	GO:0045576 mast cell activation;GO:0050852 T cell receptor signaling pathway;GO:0001816 cytokine production
ENSMUSG00000026656	14130	Fcgr2b	GO:0001811 negative regulation of type I hypersensitivity;GO:0160006 Fc receptor-mediated immune complex endocytosis;GO:0002434 immune complex clearance
ENSMUSG00000072620	20556	Slfn2	GO:0008285 negative regulation of cell population proliferation;GO:0009617 response to bacterium;GO:0051707 response to other organism
ENSMUSG00000045868	74558	Gvin1	GO:0008150 biological_process
ENSMUSG00000030077	12661	Chl1	GO:0035640 exploration behavior;GO:0008344 adult locomotory behavior;GO:0001764 neuron migration
ENSMUSG00000079017	76933	Ifi27l2a	GO:0007568 aging;GO:0097190 apoptotic signaling pathway;GO:0009615 response to virus
ENSMUSG00000022548	11815	Apod	GO:0034443 negative regulation of lipoprotein oxidation;GO:0060588 negative regulation of lipoprotein lipid oxidation;GO:0034442 regulation of lipoprotein oxidation
ENSMUSG00000019122	20308	Ccl9	GO:0045662 negative regulation of myoblast differentiation;GO:0002548 monocyte chemotaxis;GO:0048247 lymphocyte chemotaxis
ENSMUSG00000017309	52685	Cd300lg	GO:0002414 immunoglobulin transcytosis in epithelial cells;GO:0045056 transcytosis;GO:0016192 vesicle-mediated transport
ENSMUSG00000048489	213393	Depp1	GO:0006914 autophagy;GO:0061919 process utilizing autophagic mechanism;GO:0010506 regulation of autophagy
ENSMUSG00000056966	118446	Gjc3	GO:0042552 myelination;GO:0007272 ensheathment of neurons;GO:0008366 axon ensheathment
ENSMUSG00000046470	20672	Sox18	GO:0048866 stem cell fate specification;GO:0060214 endocardium formation;GO:0060956 endocardial cell differentiation
ENSMUSG00000073599	68545	Ecscr	GO:2000353 positive regulation of endothelial cell apoptotic process;GO:1904037 positive regulation of epithelial cell apoptotic process;GO:2000351 regulation of endothelial cell apoptotic process
ENSMUSG00000028713	13120	Cyp4b1	GO:0018879 biphenyl metabolic process;GO:0042537 benzene-containing compound metabolic process;GO:0006725 cellular aromatic compound metabolic process
ENSMUSG00000026051	78896	Ecrg4	GO:2000854 positive regulation of corticosterone secretion;GO:0030103 vasopressin secretion;GO:0051466 positive regulation of corticotropin-releasing hormone secretion
ENSMUSG00000028339	12819	Col15a1	GO:0001886 endothelial cell morphogenesis;GO:0003382 epithelial cell morphogenesis;GO:0001885 endothelial cell development
ENSMUSG00000068794	213945	Col28a1	GO:0010466 negative regulation of peptidase activity;GO:0030198 extracellular matrix organization;GO:0043062 extracellular structure organization
ENSMUSG00000040616	214359	Tmem51	GO:0008150 biological_process
ENSMUSG00000033191	21846	Tie1	GO:0060854 branching involved in lymph vessel morphogenesis;GO:0060836 lymphatic endothelial cell differentiation;GO:1901201 regulation of extracellular matrix assembly
ENSMUSG00000054690	59308	Emcn	GO:0061484 hematopoietic stem cell homeostasis;GO:0048872 homeostasis of number of cells;GO:0042592 homeostatic process
ENSMUSG00000056427	20564	Slit3	GO:0070100 negative regulation of chemokine-mediated signaling pathway;GO:0035385 Roundabout signaling pathway;GO:0070099 regulation of chemokine-mediated signaling pathway
ENSMUSG00000029648	14254	Flt1	GO:0036323 vascular endothelial growth factor receptor-1 signaling pathway;GO:1904046 negative regulation of vascular endothelial growth factor production;GO:1901534 positive regulation of hematopoietic progenitor cell differentiation
ENSMUSG00000019846	16775	Lama4	GO:0050873 brown fat cell differentiation;GO:0120163 negative regulation of cold-induced thermogenesis;GO:0045995 regulation of embryonic development
ENSMUSG00000015340	13058	Cybb	GO:0050665 hydrogen peroxide biosynthetic process;GO:1903409 reactive oxygen species biosynthetic process;GO:0045730 respiratory burst
ENSMUSG00000036887	12259	C1qa	GO:0150064 vertebrate eye-specific patterning;GO:0150062 complement-mediated synapse pruning;GO:0098883 synapse pruning
ENSMUSG00000056492	224792	Adgrf5	GO:0061626 pharyngeal arch artery morphogenesis;GO:0071073 positive regulation of phospholipid biosynthetic process;GO:0003094 glomerular filtration
ENSMUSG00000047976	16485	Kcna1	GO:0050976 detection of mechanical stimulus involved in sensory perception of touch;GO:0023041 neuronal signal transduction;GO:0050975 sensory perception of touch
ENSMUSG00000029309	13602	Sparcl1	GO:0099560 synaptic membrane adhesion;GO:0098742 cell-cell adhesion via plasma-membrane adhesion molecules;GO:0050807 regulation of synapse organization
ENSMUSG00000030579	22177	Tyrobp	GO:0002222 stimulatory killer cell immunoglobulin-like receptor signaling pathway;GO:0110090 positive regulation of hippocampal neuron apoptotic process;GO:1904151 positive regulation of microglial cell mediated cytotoxicity
ENSMUSG00000031871	12562	Cdh5	GO:1902396 protein localization to bicellular tight junction;GO:0001955 blood vessel maturation;GO:1901552 positive regulation of endothelial cell development
ENSMUSG00000036560	243914	Lgi4	GO:0014009 glial cell proliferation;GO:0022011 myelination in peripheral nervous system;GO:0032292 peripheral nervous system axon ensheathment
ENSMUSG00000044258	13024	Ctla2a	GO:0010955 negative regulation of protein processing;GO:1903318 negative regulation of protein maturation;GO:0045589 regulation of regulatory T cell differentiation
ENSMUSG00000001506	12842	Col1a1	GO:0001957 intramembranous ossification;GO:0036072 direct ossification;GO:0032964 collagen biosynthetic process
ENSMUSG00000027966	12814	Col11a1	GO:0035989 tendon development;GO:0001502 cartilage condensation;GO:0098743 cell aggregation
ENSMUSG00000021567	72293	Nkd2	GO:0048210 Golgi vesicle fusion to target membrane;GO:0010954 positive regulation of protein processing;GO:1903319 positive regulation of protein maturation
ENSMUSG00000036896	12262	C1qc	GO:0045650 negative regulation of macrophage differentiation;GO:0030853 negative regulation of granulocyte differentiation;GO:0098883 synapse pruning
ENSMUSG00000039167	170757	Adgrl4	GO:0007189 adenylate cyclase-activating G protein-coupled receptor signaling pathway;GO:0007188 adenylate cyclase-modulating G protein-coupled receptor signaling pathway;GO:0065003 protein-containing complex assembly
ENSMUSG00000037405	15894	Icam1	GO:0002291 T cell activation via T cell receptor contact with antigen bound to MHC molecule on antigen presenting cell;GO:0046813 receptor-mediated virion attachment to host cell;GO:0002457 T cell antigen processing and presentation
ENSMUSG00000040584	18671	Abcb1a	GO:0043215 daunorubicin transport;GO:1904446 positive regulation of establishment of Sertoli cell barrier;GO:1990963 establishment of blood-retinal barrier
ENSMUSG00000036905	12260	C1qb	GO:0098883 synapse pruning;GO:0150146 cell junction disassembly;GO:0006958 complement activation, classical pathway
ENSMUSG00000090124	394432	Ugt1a7c	GO:0006711 estrogen catabolic process;GO:0046226 coumarin catabolic process;GO:0046271 phenylpropanoid catabolic process
ENSMUSG00000022489	18574	Pde1b	GO:0036005 response to macrophage colony-stimulating factor;GO:0036006 cellular response to macrophage colony-stimulating factor stimulus;GO:0097011 cellular response to granulocyte macrophage colony-stimulating factor stimulus
ENSMUSG00000022469	223864	Rapgef3	GO:1904451 regulation of potassium:proton exchanging ATPase activity;GO:1904453 positive regulation of potassium:proton exchanging ATPase activity;GO:1904426 positive regulation of GTP binding
ENSMUSG00000001946	69524	Esam	GO:0016338 calcium-independent cell-cell adhesion via plasma membrane cell-adhesion molecules;GO:2000249 regulation of actin cytoskeleton reorganization;GO:0070830 bicellular tight junction assembly
ENSMUSG00000027435	17064	Cd93	GO:0098609 cell-cell adhesion;GO:0007155 cell adhesion;GO:0009987 cellular process
ENSMUSG00000074676	14239	Foxs1	GO:0040018 positive regulation of multicellular organism growth;GO:0050885 neuromuscular process controlling balance;GO:0040014 regulation of multicellular organism growth
ENSMUSG00000048120	12495	Entpd1	GO:2001170 negative regulation of ATP biosynthetic process;GO:0046032 ADP catabolic process;GO:0030809 negative regulation of nucleotide biosynthetic process
ENSMUSG00000046805	17476	Mpeg1	GO:0035915 pore formation in membrane of another organism;GO:0051673 membrane disruption in another organism;GO:0035821 modulation of process of another organism
ENSMUSG00000042190	14747	Cmklr1	GO:0002430 complement receptor mediated signaling pathway;GO:0032695 negative regulation of interleukin-12 production;GO:0010759 positive regulation of macrophage chemotaxis
ENSMUSG00000049130	12273	C5ar1	GO:0021534 cell proliferation in hindbrain;GO:1902947 regulation of tau-protein kinase activity;GO:0002430 complement receptor mediated signaling pathway
ENSMUSG00000022754	56277	Tmem45a	GO:0008150 biological_process
ENSMUSG00000020717	18613	Pecam1	GO:0150107 positive regulation of protein localization to cell-cell junction;GO:0090673 endothelial cell-matrix adhesion;GO:0150106 regulation of protein localization to cell-cell junction
ENSMUSG00000031070	211577	Mrgprf	GO:0007186 G protein-coupled receptor signaling pathway;GO:0007165 signal transduction;GO:0023052 signaling
ENSMUSG00000031803	72297	B3gnt3	GO:0030309 poly-N-acetyllactosamine metabolic process;GO:0030311 poly-N-acetyllactosamine biosynthetic process;GO:0000271 polysaccharide biosynthetic process
ENSMUSG00000015468	18132	Notch4	GO:1903847 regulation of aorta morphogenesis;GO:1903849 positive regulation of aorta morphogenesis;GO:0060354 negative regulation of cell adhesion molecule production
ENSMUSG00000074207	11522	Adh1	GO:0046186 acetaldehyde biosynthetic process;GO:0006117 acetaldehyde metabolic process;GO:0006069 ethanol oxidation
ENSMUSG00000038642	13040	Ctss	GO:0034769 basement membrane disassembly;GO:0019886 antigen processing and presentation of exogenous peptide antigen via MHC class II;GO:0002495 antigen processing and presentation of peptide antigen via MHC class II
ENSMUSG00000026890	16874	Lhx6	GO:0021853 cerebral cortex GABAergic interneuron migration;GO:0021800 cerebral cortex tangential migration;GO:0021894 cerebral cortex GABAergic interneuron development
ENSMUSG00000038775	22351	Vill	GO:0051014 actin filament severing;GO:0051016 barbed-end actin filament capping;GO:0051693 actin filament capping
ENSMUSG00000090958	434215	Lrrc32	GO:1901398 regulation of transforming growth factor beta3 activation;GO:0032910 regulation of transforming growth factor beta3 production;GO:1901388 regulation of transforming growth factor beta activation
ENSMUSG00000046916	68632	Myct1	GO:0061484 hematopoietic stem cell homeostasis;GO:0048872 homeostasis of number of cells;GO:0042592 homeostatic process
ENSMUSG00000069516	17105	Lyz2	GO:0019835 cytolysis;GO:0031640 killing of cells of another organism;GO:0050829 defense response to Gram-negative bacterium
ENSMUSG00000024451	106952	Arap3	GO:0035021 negative regulation of Rac protein signal transduction;GO:0035024 negative regulation of Rho protein signal transduction;GO:0035020 regulation of Rac protein signal transduction
ENSMUSG00000034845	84094	Plvap	GO:0002693 positive regulation of cellular extravasation;GO:0033209 tumor necrosis factor-mediated signaling pathway;GO:0002691 regulation of cellular extravasation
ENSMUSG00000029371	20311	Cxcl5	GO:0070950 regulation of neutrophil mediated killing of bacterium;GO:0070951 regulation of neutrophil mediated killing of gram-negative bacterium;GO:0070949 regulation of neutrophil mediated killing of symbiont cell
ENSMUSG00000004098	53867	Col5a3	GO:0007160 cell-matrix adhesion;GO:0031589 cell-substrate adhesion;GO:0030198 extracellular matrix organization
ENSMUSG00000021835	12159	Bmp4	GO:0007500 mesodermal cell fate determination;GO:0048390 intermediate mesoderm morphogenesis;GO:0048391 intermediate mesoderm formation
ENSMUSG00000030701	27276	Plekhb1	GO:0045595 regulation of cell differentiation;GO:0050793 regulation of developmental process;GO:0007275 multicellular organism development
ENSMUSG00000022032	71145	Scara5	GO:0034755 iron ion transmembrane transport;GO:0070207 protein homotrimerization;GO:0070206 protein trimerization
ENSMUSG00000021367	13614	Edn1	GO:0042313 protein kinase C deactivation;GO:0043179 rhythmic excitation;GO:0031583 phospholipase D-activating G protein-coupled receptor signaling pathway
ENSMUSG00000047867	231931	Gimap6	GO:0008150 biological_process
ENSMUSG00000027750	50706	Postn	GO:0071307 cellular response to vitamin K;GO:0032571 response to vitamin K;GO:0071295 cellular response to vitamin
ENSMUSG00000020044	21859	Timp3	GO:1903984 positive regulation of TRAIL-activated apoptotic signaling pathway;GO:1903121 regulation of TRAIL-activated apoptotic signaling pathway;GO:1904684 negative regulation of metalloendopeptidase activity
ENSMUSG00000020676	20292	Ccl11	GO:0002551 mast cell chemotaxis;GO:0097531 mast cell migration;GO:0060763 mammary duct terminal end bud growth
ENSMUSG00000039004	12161	Bmp6	GO:0032346 positive regulation of aldosterone metabolic process;GO:0032349 positive regulation of aldosterone biosynthetic process;GO:1903392 negative regulation of adherens junction organization
ENSMUSG00000041559	14264	Fmod
ENSMUSG00000029321	75750	Slc10a6	GO:0043251 sodium-dependent organic anion transport;GO:0015721 bile acid and bile salt transport;GO:0015718 monocarboxylic acid transport
ENSMUSG00000030428	57776	Ttyh1	GO:0046847 filopodium assembly;GO:0006821 chloride transport;GO:0015698 inorganic anion transport
ENSMUSG00000024620	18596	Pdgfrb	GO:0035789 metanephric mesenchymal cell migration;GO:0060981 cell migration involved in coronary angiogenesis;GO:0106096 response to ceramide
ENSMUSG00000042286	192187	Stab1	GO:0016525 negative regulation of angiogenesis;GO:2000181 negative regulation of blood vessel morphogenesis;GO:1901343 negative regulation of vasculature development
ENSMUSG00000033453	235130	Adamts15	GO:0022617 extracellular matrix disassembly;GO:0007520 myoblast fusion;GO:0000768 syncytium formation by plasma membrane fusion
ENSMUSG00000040690	107581	Col16a1	GO:0033622 integrin activation;GO:0051894 positive regulation of focal adhesion assembly;GO:0150117 positive regulation of cell-substrate junction organization
ENSMUSG00000020154	19263	Ptprb	GO:1990264 peptidyl-tyrosine dephosphorylation involved in inactivation of protein kinase activity;GO:0035335 peptidyl-tyrosine dephosphorylation;GO:0006470 protein dephosphorylation
ENSMUSG00000037762	66859	Slc16a9	GO:0046415 urate metabolic process;GO:0015718 monocarboxylic acid transport;GO:0046942 carboxylic acid transport
ENSMUSG00000021998	18826	Lcp1	GO:0071803 positive regulation of podosome assembly;GO:0051639 actin filament network formation;GO:0010737 protein kinase A signaling
ENSMUSG00000062515	11770	Fabp4	GO:0071285 cellular response to lithium ion;GO:0010226 response to lithium ion;GO:0050872 white fat cell differentiation
ENSMUSG00000024621	12978	Csf1r	GO:0038145 macrophage colony-stimulating factor signaling pathway;GO:0120041 positive regulation of macrophage proliferation;GO:0014005 microglia development
ENSMUSG00000033910	60596	Gucy1a1	GO:0098925 retrograde trans-synaptic signaling by nitric oxide, modulating synaptic transmission;GO:0098923 retrograde trans-synaptic signaling by soluble gas;GO:0098924 retrograde trans-synaptic signaling by nitric oxide
ENSMUSG00000034810	20272	Scn7a	GO:0086010 membrane depolarization during action potential;GO:0055078 sodium ion homeostasis;GO:0019228 neuronal action potential
ENSMUSG00000030116	50530	Mfap5	GO:0060216 definitive hemopoiesis;GO:0048048 embryonic eye morphogenesis;GO:0048592 eye morphogenesis
ENSMUSG00000046618	241327	Olfml2a	GO:0030198 extracellular matrix organization;GO:0043062 extracellular structure organization;GO:0045229 external encapsulating structure organization
ENSMUSG00000035385	20296	Ccl2	GO:2000502 negative regulation of natural killer cell chemotaxis;GO:0090264 regulation of immune complex clearance by monocytes and macrophages;GO:0090265 positive regulation of immune complex clearance by monocytes and macrophages
ENSMUSG00000025930	17681	Msc	GO:0014707 branchiomeric skeletal muscle development;GO:0060539 diaphragm development;GO:0060021 roof of mouth development
ENSMUSG00000042379	71690	Esm1	GO:1902204 positive regulation of hepatocyte growth factor receptor signaling pathway;GO:1902202 regulation of hepatocyte growth factor receptor signaling pathway;GO:0002040 sprouting angiogenesis
ENSMUSG00000070687	15552	Htr1d	GO:0014827 intestine smooth muscle contraction;GO:0014831 gastro-intestinal system smooth muscle contraction;GO:0007198 adenylate cyclase-inhibiting serotonin receptor signaling pathway
ENSMUSG00000042284	109700	Itga1	GO:0032516 positive regulation of phosphoprotein phosphatase activity;GO:0042059 negative regulation of epidermal growth factor receptor signaling pathway;GO:1901185 negative regulation of ERBB signaling pathway
ENSMUSG00000016024	16803	Lbp	GO:0045919 positive regulation of cytolysis;GO:0015920 lipopolysaccharide transport;GO:0060265 positive regulation of respiratory burst involved in inflammatory response
ENSMUSG00000043079	104027	Synpo	GO:0099588 positive regulation of postsynaptic cytosolic calcium concentration;GO:1905355 spine apparatus assembly;GO:0098886 modification of dendritic spine
ENSMUSG00000072941	20657	Sod3	GO:0019430 removal of superoxide radicals;GO:0071450 cellular response to oxygen radical;GO:0071451 cellular response to superoxide
ENSMUSG00000029661	12843	Col1a2	GO:0070208 protein heterotrimerization;GO:0043589 skin morphogenesis;GO:0070206 protein trimerization
ENSMUSG00000037813	228846	D630003M21Rik	GO:0008150 biological_process
ENSMUSG00000030222	232441	Rerg	GO:0007265 Ras protein signal transduction;GO:0030308 negative regulation of cell growth;GO:0007264 small GTPase mediated signal transduction
ENSMUSG00000062960	16542	Kdr	GO:1904880 response to hydrogen sulfide;GO:1904881 cellular response to hydrogen sulfide;GO:0036324 vascular endothelial growth factor receptor-2 signaling pathway
ENSMUSG00000069763	67888	Tmem100	GO:0060842 arterial endothelial cell differentiation;GO:0060837 blood vessel endothelial cell differentiation;GO:2001214 positive regulation of vasculogenesis
ENSMUSG00000015850	229595	Adamtsl4	GO:0002064 epithelial cell development;GO:0030198 extracellular matrix organization;GO:0043062 extracellular structure organization
ENSMUSG00000031465	11601	Angpt2	GO:0050928 negative regulation of positive chemotaxis;GO:0048014 Tie signaling pathway;GO:0072012 glomerulus vasculature development
ENSMUSG00000002985	11816	Apoe	GO:0071831 intermediate-density lipoprotein particle clearance;GO:1901627 negative regulation of postsynaptic membrane organization;GO:1902999 negative regulation of phospholipid efflux
ENSMUSG00000048126	12835	Col6a3
ENSMUSG00000034422	547253	Parp14	GO:1902216 positive regulation of interleukin-4-mediated signaling pathway;GO:1902214 regulation of interleukin-4-mediated signaling pathway;GO:0060331 negative regulation of response to interferon-gamma
ENSMUSG00000051379	71436	Flrt3	GO:0003345 proepicardium cell migration involved in pericardium morphogenesis;GO:0003344 pericardium morphogenesis;GO:0060973 cell migration involved in heart development
ENSMUSG00000000392	14089	Fap	GO:1902362 melanocyte apoptotic process;GO:0010716 negative regulation of extracellular matrix disassembly;GO:0060244 negative regulation of cell proliferation involved in contact inhibition
ENSMUSG00000032289	207596	Thsd4	GO:0048251 elastic fiber assembly;GO:0085029 extracellular matrix assembly;GO:0030198 extracellular matrix organization
ENSMUSG00000031538	18791	Plat	GO:0060279 positive regulation of ovulation;GO:0099183 trans-synaptic signaling by BDNF, modulating synaptic transmission;GO:0099191 trans-synaptic signaling by BDNF
ENSMUSG00000030560	13032	Ctsc	GO:1903980 positive regulation of microglial cell activation;GO:0150078 positive regulation of neuroinflammatory response;GO:0031642 negative regulation of myelination
ENSMUSG00000032271	18113	Nnmt	GO:0006769 nicotinamide metabolic process;GO:0010967 regulation of polyamine biosynthetic process;GO:0009820 alkaloid metabolic process
ENSMUSG00000040624	213783	Plekhg1
ENSMUSG00000034205	94352	Loxl2	GO:0018057 peptidyl-lysine oxidation;GO:0018158 protein oxidation;GO:0032332 positive regulation of chondrocyte differentiation
ENSMUSG00000041324	16323	Inhba	GO:0042701 progesterone secretion;GO:0021773 striatal medium spiny neuron differentiation;GO:0060279 positive regulation of ovulation
ENSMUSG00000020120	56193	Plek	GO:0010920 negative regulation of inositol phosphate biosynthetic process;GO:0010924 regulation of inositol-polyphosphate 5-phosphatase activity;GO:0010925 positive regulation of inositol-polyphosphate 5-phosphatase activity
ENSMUSG00000020241	12834	Col6a2	GO:0007155 cell adhesion;GO:0009987 cellular process;GO:0008150 biological_process
ENSMUSG00000046733	232431	Gprc5a	GO:0007175 negative regulation of epidermal growth factor-activated receptor activity;GO:0007176 regulation of epidermal growth factor-activated receptor activity;GO:0042059 negative regulation of epidermal growth factor receptor signaling pathway
ENSMUSG00000026946	64685	Nmi	GO:1902524 positive regulation of protein K48-linked ubiquitination;GO:0061945 regulation of protein K48-linked ubiquitination;GO:0032687 negative regulation of interferon-alpha production
ENSMUSG00000000530	11482	Acvrl1	GO:0060836 lymphatic endothelial cell differentiation;GO:0035912 dorsal aorta morphogenesis;GO:0035907 dorsal aorta development
ENSMUSG00000001493	17285	Meox1	GO:0001757 somite specification;GO:0061056 sclerotome development;GO:0007379 segment specification
ENSMUSG00000027800	17112	Tm4sf1	GO:0001825 blastocyst formation;GO:0001824 blastocyst development;GO:0001701 in utero embryonic development
ENSMUSG00000037820	21817	Tgm2	GO:0018277 protein deamination;GO:1904014 response to serotonin;GO:1904015 cellular response to serotonin
ENSMUSG00000041445	105450	Mmrn2	GO:1903588 negative regulation of blood vessel endothelial cell proliferation involved in sprouting angiogenesis;GO:1905276 regulation of epithelial tube formation;GO:1905278 positive regulation of epithelial tube formation
ENSMUSG00000029377	13874	Ereg	GO:0048160 primary follicle stage;GO:0042700 luteinizing hormone signaling pathway;GO:0001550 ovarian cumulus expansion
ENSMUSG00000070867	666048	Trabd2b	GO:1904806 regulation of protein oxidation;GO:1904808 positive regulation of protein oxidation;GO:0030178 negative regulation of Wnt signaling pathway
ENSMUSG00000032487	19225	Ptgs2	GO:0010335 response to non-ionic osmotic stress;GO:0071471 cellular response to non-ionic osmotic stress;GO:0090362 positive regulation of platelet-derived growth factor production
ENSMUSG00000023036	93707	Pcdhgc4	GO:0043524 negative regulation of neuron apoptotic process;GO:1901215 negative regulation of neuron death;GO:0043523 regulation of neuron apoptotic process
ENSMUSG00000023964	12311	Calcr	GO:0038041 cross-receptor inhibition within G protein-coupled receptor heterodimer;GO:0097647 amylin receptor signaling pathway;GO:0097646 calcitonin family receptor signaling pathway
ENSMUSG00000038587	83397	Akap12	GO:1900143 positive regulation of oligodendrocyte apoptotic process;GO:0061870 positive regulation of hepatic stellate cell migration;GO:0061869 regulation of hepatic stellate cell migration
ENSMUSG00000064080	14115	Fbln2	GO:0010811 positive regulation of cell-substrate adhesion;GO:0010810 regulation of cell-substrate adhesion;GO:0030198 extracellular matrix organization
ENSMUSG00000055653	14734	Gpc3	GO:0061209 cell proliferation involved in mesonephros development;GO:0072138 mesenchymal cell proliferation involved in ureteric bud development;GO:0072203 cell proliferation involved in metanephros development
ENSMUSG00000019929	13179	Dcn	GO:0019800 peptide cross-linking via chondroitin 4-sulfate glycosaminoglycan;GO:0051901 positive regulation of mitochondrial depolarization;GO:1900747 negative regulation of vascular endothelial growth factor signaling pathway
ENSMUSG00000037868	13654	Egr2	GO:0021595 rhombomere structural organization;GO:0021659 rhombomere 3 structural organization;GO:0021594 rhombomere formation
ENSMUSG00000040253	229900	Gbp7	GO:0044406 adhesion of symbiont to host;GO:0042832 defense response to protozoan;GO:0001562 response to protozoan
ENSMUSG00000039899	14190	Fgl2	GO:0002616 regulation of macrophage antigen processing and presentation;GO:0002617 negative regulation of macrophage antigen processing and presentation;GO:0043381 negative regulation of memory T cell differentiation
ENSMUSG00000019102	11670	Aldh3a1	GO:0006081 cellular aldehyde metabolic process;GO:0051591 response to cAMP;GO:0051384 response to glucocorticoid
ENSMUSG00000019906	108030	Lin7a	GO:1903361 protein localization to basolateral plasma membrane;GO:0045199 maintenance of epithelial cell apical/basal polarity;GO:0035090 maintenance of apical/basal cell polarity
ENSMUSG00000029664	21789	Tfpi2	GO:0007596 blood coagulation;GO:0050817 coagulation;GO:0007599 hemostasis
ENSMUSG00000018830	17880	Myh11	GO:0048251 elastic fiber assembly;GO:0085029 extracellular matrix assembly;GO:0006939 smooth muscle contraction
ENSMUSG00000021676	544963	Iqgap2	GO:0070493 thrombin-activated receptor signaling pathway;GO:0034314 Arp2/3 complex-mediated actin nucleation;GO:0045010 actin nucleation
ENSMUSG00000042428	17309	Mgat3	GO:1904351 negative regulation of protein catabolic process in the vacuole;GO:1905166 negative regulation of lysosomal protein catabolic process;GO:1905165 regulation of lysosomal protein catabolic process
ENSMUSG00000041797	217262	Abca9	GO:0006869 lipid transport;GO:0010876 lipid localization;GO:0055085 transmembrane transport
ENSMUSG00000001119	12833	Col6a1	GO:0071230 cellular response to amino acid stimulus;GO:0071229 cellular response to acid chemical;GO:0043200 response to amino acid
ENSMUSG00000027276	16449	Jag1	GO:0061444 endocardial cushion cell development;GO:0061443 endocardial cushion cell differentiation;GO:0061073 ciliary body morphogenesis
ENSMUSG00000025780	209378	Itih5	GO:0030212 hyaluronan metabolic process;GO:1903510 mucopolysaccharide metabolic process;GO:0030203 glycosaminoglycan metabolic process
ENSMUSG00000050896	269295	Rtn4rl2	GO:0031103 axon regeneration;GO:0022038 corpus callosum development;GO:0031102 neuron projection regeneration
ENSMUSG00000067219	70701	Nipal1	GO:0015693 magnesium ion transport;GO:0030001 metal ion transport;GO:0006812 cation transport
ENSMUSG00000036545	216725	Adamts2	GO:0030574 collagen catabolic process;GO:0030199 collagen fibril organization;GO:0032963 collagen metabolic process
ENSMUSG00000042834	27528	Nrep	GO:0031103 axon regeneration;GO:0031102 neuron projection regeneration;GO:0048678 response to axon injury
ENSMUSG00000032744	56198	Heyl	GO:0072014 proximal tubule development;GO:0014031 mesenchymal cell development;GO:0003198 epithelial to mesenchymal transition involved in endocardial cushion formation
ENSMUSG00000041828	217258	Abca8a	GO:0006686 sphingomyelin biosynthetic process;GO:0006684 sphingomyelin metabolic process;GO:0033344 cholesterol efflux
ENSMUSG00000053113	12702	Socs3	GO:0060708 spongiotrophoblast differentiation;GO:0042532 negative regulation of tyrosine phosphorylation of STAT protein;GO:0060670 branching involved in labyrinthine layer morphogenesis
ENSMUSG00000029380	14825	Cxcl1	GO:0070953 regulation of neutrophil mediated killing of fungus;GO:0070965 positive regulation of neutrophil mediated killing of fungus;GO:0070960 positive regulation of neutrophil mediated cytotoxicity
ENSMUSG00000039109	74145	F13a1	GO:0072378 blood coagulation, fibrin clot formation;GO:0072376 protein activation cascade;GO:0018149 peptide cross-linking
ENSMUSG00000041515	15900	Irf8	GO:0002273 plasmacytoid dendritic cell differentiation;GO:0002316 follicular B cell differentiation;GO:0002270 plasmacytoid dendritic cell activation
ENSMUSG00000032841	72446	Prr5l	GO:0038203 TORC2 signaling;GO:0031929 TOR signaling;GO:0010762 regulation of fibroblast migration
ENSMUSG00000020122	13649	Egfr	GO:0010750 positive regulation of nitric oxide mediated signal transduction;GO:0038134 ERBB2-EGFR signaling pathway;GO:1900019 regulation of protein kinase C activity
ENSMUSG00000051323	279653	Pcdh19	GO:0007156 homophilic cell adhesion via plasma membrane adhesion molecules;GO:0098742 cell-cell adhesion via plasma-membrane adhesion molecules;GO:0098609 cell-cell adhesion
ENSMUSG00000018909	109689	Arrb1	GO:0042699 follicle-stimulating hormone signaling pathway;GO:0090240 positive regulation of histone H4 acetylation;GO:0034393 positive regulation of smooth muscle cell apoptotic process
ENSMUSG00000017167	53321	Cntnap1	GO:1990227 paranodal junction maintenance;GO:0098529 neuromuscular junction development, skeletal muscle fiber;GO:0002175 protein localization to paranode region of axon
ENSMUSG00000028005	54195	Gucy1b1	GO:0099554 trans-synaptic signaling by soluble gas, modulating synaptic transmission;GO:0099555 trans-synaptic signaling by nitric oxide, modulating synaptic transmission;GO:0099163 synaptic signaling by nitric oxide
ENSMUSG00000051359	52589	Ncald	GO:0019722 calcium-mediated signaling;GO:0003073 regulation of systemic arterial blood pressure;GO:0019932 second-messenger-mediated signaling
ENSMUSG00000003541	15937	Ier3	GO:1901029 negative regulation of mitochondrial outer membrane permeabilization involved in apoptotic signaling pathway;GO:0045820 negative regulation of glycolytic process;GO:0035795 negative regulation of mitochondrial membrane permeability
ENSMUSG00000049791	14366	Fzd4	GO:0061301 cerebellum vasculature morphogenesis;GO:0042701 progesterone secretion;GO:0061300 cerebellum vasculature development
ENSMUSG00000052688	226421	Rab7b	GO:0034164 negative regulation of toll-like receptor 9 signaling pathway;GO:0034499 late endosome to Golgi transport;GO:0034144 negative regulation of toll-like receptor 4 signaling pathway
ENSMUSG00000028270	14469	Gbp2	GO:0044406 adhesion of symbiont to host;GO:0042832 defense response to protozoan;GO:0001562 response to protozoan
ENSMUSG00000020681	11421	Ace	GO:0071838 cell proliferation in bone marrow;GO:0060177 regulation of angiotensin metabolic process;GO:1903597 negative regulation of gap junction assembly
ENSMUSG00000021990	219140	Spata13	GO:0046847 filopodium assembly;GO:0030032 lamellipodium assembly;GO:0097581 lamellipodium organization
ENSMUSG00000037225	14173	Fgf2	GO:0014843 growth factor dependent regulation of skeletal muscle satellite cell proliferation;GO:0021762 substantia nigra development;GO:1902748 positive regulation of lens fiber cell differentiation
ENSMUSG00000031486	78560	Adgra2	GO:0090210 regulation of establishment of blood-brain barrier;GO:1900747 negative regulation of vascular endothelial growth factor signaling pathway;GO:1902548 negative regulation of cellular response to vascular endothelial growth factor stimulus
ENSMUSG00000031778	20312	Cx3cl1	GO:0051041 positive regulation of calcium-independent cell-cell adhesion;GO:1900450 negative regulation of glutamate receptor signaling pathway;GO:0051040 regulation of calcium-independent cell-cell adhesion
ENSMUSG00000039982	207521	Dtx4	GO:0007219 Notch signaling pathway;GO:0016567 protein ubiquitination;GO:0032446 protein modification by small protein conjugation
ENSMUSG00000035373	20306	Ccl7	GO:2000503 positive regulation of natural killer cell chemotaxis;GO:2000501 regulation of natural killer cell chemotaxis;GO:0048245 eosinophil chemotaxis
ENSMUSG00000043903	195209	Zfp469	GO:0008150 biological_process
ENSMUSG00000048332	108927	Lhfp	GO:0008150 biological_process
ENSMUSG00000031586	19663	Rbpms	GO:0060391 positive regulation of SMAD protein signal transduction;GO:0060390 regulation of SMAD protein signal transduction;GO:0010862 positive regulation of pathway-restricted SMAD protein phosphorylation
ENSMUSG00000022220	104110	Adcy4	GO:0006171 cAMP biosynthetic process;GO:0046058 cAMP metabolic process;GO:0007190 activation of adenylate cyclase activity
ENSMUSG00000023411	73181	Nfatc4	GO:2000297 negative regulation of synapse maturation;GO:0031547 brain-derived neurotrophic factor receptor signaling pathway;GO:1904636 response to ionomycin
ENSMUSG00000041741	54611	Pde3a	GO:0060282 positive regulation of oocyte development;GO:0060281 regulation of oocyte development;GO:1905879 regulation of oogenesis
ENSMUSG00000057766	225187	Ankrd29	GO:0008150 biological_process
ENSMUSG00000020019	57764	Ntn4	GO:0060668 regulation of branching involved in salivary gland morphogenesis by extracellular matrix-epithelial cell signaling;GO:0035426 extracellular matrix-cell signaling;GO:0070831 basement membrane assembly
ENSMUSG00000047907	228911	Tshz2	GO:0006357 regulation of transcription by RNA polymerase II;GO:0006355 regulation of transcription, DNA-templated;GO:1903506 regulation of nucleic acid-templated transcription
ENSMUSG00000067586	13610	S1pr3	GO:1901551 negative regulation of endothelial cell development;GO:1903141 negative regulation of establishment of endothelial barrier;GO:0045602 negative regulation of endothelial cell differentiation
ENSMUSG00000030208	13730	Emp1	GO:0032060 bleb assembly;GO:0120031 plasma membrane bounded cell projection assembly;GO:0030031 cell projection assembly
ENSMUSG00000020077	19073	Srgn	GO:0033371 T cell secretory granule organization;GO:0033367 protein localization to mast cell secretory granule;GO:0033368 protease localization to mast cell secretory granule
ENSMUSG00000017314	50997	Mpp2	GO:0060079 excitatory postsynaptic potential;GO:0099565 chemical synaptic transmission, postsynaptic;GO:0060078 regulation of postsynaptic membrane potential
ENSMUSG00000022146	18414	Osmr	GO:0038165 oncostatin-M-mediated signaling pathway;GO:0019221 cytokine-mediated signaling pathway;GO:0071345 cellular response to cytokine stimulus
ENSMUSG00000019256	11622	Ahr	GO:0003243 circumferential growth involved in left ventricle morphogenesis;GO:1903165 response to polycyclic arene;GO:1903166 cellular response to polycyclic arene
ENSMUSG00000034765	240672	Dusp5	GO:0120276 regulation of cerebral blood circulation;GO:0120277 positive regulation of cerebral blood circulation;GO:0045906 negative regulation of vasoconstriction
ENSMUSG00000019539	52377	Rcn3	GO:0032964 collagen biosynthetic process;GO:0055091 phospholipid homeostasis;GO:0043129 surfactant homeostasis
ENSMUSG00000037552	101497	Plekhg2	GO:0030833 regulation of actin filament polymerization;GO:0008064 regulation of actin polymerization or depolymerization;GO:0030832 regulation of actin filament length
ENSMUSG00000037411	18787	Serpine1	GO:0035490 regulation of leukotriene production involved in inflammatory response;GO:0035491 positive regulation of leukotriene production involved in inflammatory response;GO:1901331 positive regulation of odontoblast differentiation
ENSMUSG00000031504	19332	Rab20	GO:0090383 phagosome acidification;GO:0090385 phagosome-lysosome fusion;GO:0001845 phagolysosome assembly
ENSMUSG00000003153	20527	Slc2a3	GO:0070837 dehydroascorbic acid transport;GO:0046323 glucose import;GO:1904659 glucose transmembrane transport
ENSMUSG00000022893	11504	Adamts1	GO:0001542 ovulation from ovarian follicle;GO:0060347 heart trabecula formation;GO:0030728 ovulation
ENSMUSG00000059013	27387	Sh2d3c	GO:0033138 positive regulation of peptidyl-serine phosphorylation;GO:0033135 regulation of peptidyl-serine phosphorylation;GO:0007264 small GTPase mediated signal transduction
ENSMUSG00000027832	19288	Ptx3	GO:0044866 modulation by host of viral exo-alpha-sialidase activity;GO:0044867 modulation by host of viral catalytic activity;GO:0044869 negative regulation by host of viral exo-alpha-sialidase activity
ENSMUSG00000040606	71529	Kazn	GO:0031424 keratinization;GO:0030216 keratinocyte differentiation;GO:0009913 epidermal cell differentiation
ENSMUSG00000007888	12931	Crlf1	GO:2000672 negative regulation of motor neuron apoptotic process;GO:2000671 regulation of motor neuron apoptotic process;GO:0042531 positive regulation of tyrosine phosphorylation of STAT protein
ENSMUSG00000014361	17289	Mertk	GO:0097350 neutrophil clearance;GO:0060068 vagina development;GO:0030540 female genitalia development
ENSMUSG00000000627	20355	Sema4f	GO:0031290 retinal ganglion cell axon guidance;GO:0048843 negative regulation of axon extension involved in axon guidance;GO:0048841 regulation of axon extension involved in axon guidance
ENSMUSG00000043099	15248	Hic1	GO:0043517 positive regulation of DNA damage response, signal transduction by p53 class mediator;GO:1901798 positive regulation of signal transduction by p53 class mediator;GO:0043516 regulation of DNA damage response, signal transduction by p53 class mediator
ENSMUSG00000042363	216551	Lgalsl	GO:0008150 biological_process
ENSMUSG00000024486	15200	Hbegf	GO:0051543 regulation of elastin biosynthetic process;GO:0051545 negative regulation of elastin biosynthetic process;GO:0038135 ERBB2-ERBB4 signaling pathway
ENSMUSG00000031342	14758	Gpm6b	GO:0051581 negative regulation of neurotransmitter uptake;GO:0051612 negative regulation of serotonin uptake;GO:0051611 regulation of serotonin uptake
ENSMUSG00000021876	58809	Rnase4	GO:0090501 RNA phosphodiester bond hydrolysis;GO:0090305 nucleic acid phosphodiester bond hydrolysis;GO:0009267 cellular response to starvation
ENSMUSG00000031523	50768	Dlc1	GO:1900119 positive regulation of execution phase of apoptosis;GO:0051895 negative regulation of focal adhesion assembly;GO:0150118 negative regulation of cell-substrate junction organization
ENSMUSG00000029287	21814	Tgfbr3	GO:0060935 cardiac fibroblast cell differentiation;GO:0060936 cardiac fibroblast cell development;GO:0060938 epicardium-derived cardiac fibroblast cell differentiation
ENSMUSG00000047747	330812	Rnf150	GO:0006511 ubiquitin-dependent protein catabolic process;GO:0019941 modification-dependent protein catabolic process;GO:0043632 modification-dependent macromolecule catabolic process
ENSMUSG00000026547	21346	Tagln2	GO:0030855 epithelial cell differentiation;GO:0060429 epithelium development;GO:0009888 tissue development
ENSMUSG00000019997	14219	Ccn2	GO:0070278 extracellular matrix constituent secretion;GO:0070318 positive regulation of G0 to G1 transition;GO:0060452 positive regulation of cardiac muscle contraction
ENSMUSG00000033730	13655	Egr3	GO:0035767 endothelial cell chemotaxis;GO:0033089 positive regulation of T cell differentiation in thymus;GO:0045586 regulation of gamma-delta T cell differentiation
ENSMUSG00000015957	22411	Wnt11	GO:0060031 mediolateral intercalation;GO:0060775 planar cell polarity pathway involved in gastrula mediolateral intercalation;GO:0032915 positive regulation of transforming growth factor beta2 production
ENSMUSG00000002504	65962	Slc9a3r2	GO:0014067 negative regulation of phosphatidylinositol 3-kinase signaling;GO:0014066 regulation of phosphatidylinositol 3-kinase signaling;GO:0072659 protein localization to plasma membrane
ENSMUSG00000028476	53614	Reck	GO:1904684 negative regulation of metalloendopeptidase activity;GO:0090210 regulation of establishment of blood-brain barrier;GO:1905049 negative regulation of metallopeptidase activity
ENSMUSG00000028766	11647	Alpl	GO:0140651 futile creatine cycle;GO:0034516 response to vitamin B6;GO:0042816 vitamin B6 metabolic process
ENSMUSG00000038146	18131	Notch3	GO:0072103 glomerulus vasculature morphogenesis;GO:0072104 glomerular capillary formation;GO:0061438 renal system vasculature morphogenesis
ENSMUSG00000068270	208431	Shroom4	GO:0007015 actin filament organization;GO:0050890 cognition;GO:0030036 actin cytoskeleton organization
ENSMUSG00000016494	12490	Cd34	GO:0071971 extracellular exosome assembly;GO:1900035 negative regulation of cellular response to heat;GO:0071657 positive regulation of granulocyte colony-stimulating factor production
ENSMUSG00000074743	21824	Thbd	GO:0030195 negative regulation of blood coagulation;GO:1900047 negative regulation of hemostasis;GO:0050819 negative regulation of coagulation
ENSMUSG00000057329	12043	Bcl2	GO:0032848 negative regulation of cellular pH reduction;GO:0043375 CD8-positive, alpha-beta T cell lineage commitment;GO:0046671 negative regulation of retinal cell programmed cell death
ENSMUSG00000019866	11630	Crybg1	GO:0008150 biological_process
ENSMUSG00000039145	227541	Camk1d	GO:0060267 positive regulation of respiratory burst;GO:0060263 regulation of respiratory burst;GO:0032793 positive regulation of CREB transcription factor activity
ENSMUSG00000030748	16190	Il4ra	GO:0045626 negative regulation of T-helper 1 cell differentiation;GO:0002826 negative regulation of T-helper 1 type immune response;GO:0045630 positive regulation of T-helper 2 cell differentiation
ENSMUSG00000046731	216858	Kctd11	GO:0007406 negative regulation of neuroblast proliferation;GO:2000178 negative regulation of neural precursor cell proliferation;GO:0045879 negative regulation of smoothened signaling pathway
ENSMUSG00000026483	63913	Niban1	GO:0045727 positive regulation of translation;GO:0034250 positive regulation of cellular amide metabolic process;GO:0034976 response to endoplasmic reticulum stress
ENSMUSG00000022816	14314	Fstl1	GO:0061484 hematopoietic stem cell homeostasis;GO:0043542 endothelial cell migration;GO:0045446 endothelial cell differentiation
ENSMUSG00000023963	56050	Cyp39a1	GO:0030573 bile acid catabolic process;GO:0006707 cholesterol catabolic process;GO:0016127 sterol catabolic process
ENSMUSG00000046447	66259	Camk2n1	GO:0003084 positive regulation of systemic arterial blood pressure;GO:0007616 long-term memory;GO:0035774 positive regulation of insulin secretion involved in cellular response to glucose stimulus
ENSMUSG00000008206	67260	Cers4	GO:0046513 ceramide biosynthetic process;GO:0030148 sphingolipid biosynthetic process;GO:0006672 ceramide metabolic process
ENSMUSG00000003545	14282	Fosb	GO:0071277 cellular response to calcium ion;GO:0051592 response to calcium ion;GO:0071248 cellular response to metal ion
ENSMUSG00000024529	16948	Lox	GO:0035906 descending aorta development;GO:0035905 ascending aorta development;GO:0018057 peptidyl-lysine oxidation
ENSMUSG00000039903	70967	Eva1c	GO:0008150 biological_process
ENSMUSG00000003617	12870	Cp	GO:0006825 copper ion transport;GO:0046688 response to copper ion;GO:0006826 iron ion transport
ENSMUSG00000070643	20668	Sox13	GO:0021529 spinal cord oligodendrocyte cell differentiation;GO:0042492 gamma-delta T cell differentiation;GO:0046629 gamma-delta T cell activation
ENSMUSG00000038776	13849	Ephx1	GO:0097176 epoxide metabolic process;GO:0034312 diol biosynthetic process;GO:0018904 ether metabolic process
ENSMUSG00000054720	100604	Lrrc8c	GO:0140361 cyclic-GMP-AMP transmembrane import across plasma membrane;GO:1903790 guanine nucleotide transmembrane transport;GO:0070729 cyclic nucleotide transport
ENSMUSG00000023886	64074	Smoc2	GO:0035470 positive regulation of vascular wound healing;GO:1900748 positive regulation of vascular endothelial growth factor signaling pathway;GO:0045743 positive regulation of fibroblast growth factor receptor signaling pathway
ENSMUSG00000022091	20410	Sorbs3	GO:0051496 positive regulation of stress fiber assembly;GO:0032233 positive regulation of actin filament bundle assembly;GO:0051492 regulation of stress fiber assembly
ENSMUSG00000021411	66895	Pxdc1	GO:0008150 biological_process
ENSMUSG00000031762	17750	Mt2	GO:0010273 detoxification of copper ion;GO:1990169 stress response to copper ion;GO:0061687 detoxification of inorganic compound
ENSMUSG00000021360	14538	Gcnt2	GO:0036438 maintenance of lens transparency;GO:0034116 positive regulation of heterotypic cell-cell adhesion;GO:0034114 regulation of heterotypic cell-cell adhesion
ENSMUSG00000057098	13591	Ebf1	GO:0045944 positive regulation of transcription by RNA polymerase II;GO:0045893 positive regulation of transcription, DNA-templated;GO:1903508 positive regulation of nucleic acid-templated transcription
ENSMUSG00000070509	244058	Rgma	GO:0048671 negative regulation of collateral sprouting;GO:1900121 negative regulation of receptor binding;GO:0051044 positive regulation of membrane protein ectodomain proteolysis
ENSMUSG00000050931	74442	Sgms2	GO:1905371 ceramide phosphoethanolamine metabolic process;GO:1905373 ceramide phosphoethanolamine biosynthetic process;GO:0006686 sphingomyelin biosynthetic process
ENSMUSG00000031827	72042	Cotl1	GO:0050832 defense response to fungus;GO:0009620 response to fungus;GO:0030833 regulation of actin filament polymerization
ENSMUSG00000018217	18858	Pmp22	GO:0007618 mating;GO:0036135 Schwann cell migration;GO:0098529 neuromuscular junction development, skeletal muscle fiber
ENSMUSG00000115338	18950	Pnp	GO:0008617 guanosine metabolic process;GO:0046115 guanosine catabolic process;GO:1901068 guanosine-containing compound metabolic process
ENSMUSG00000005043	27029	Sgsh	GO:0030200 heparan sulfate proteoglycan catabolic process;GO:0030167 proteoglycan catabolic process;GO:0006027 glycosaminoglycan catabolic process
ENSMUSG00000040613	11810	Apobec1	GO:0090366 positive regulation of mRNA modification;GO:0090310 negative regulation of DNA methylation-dependent heterochromatin assembly;GO:0090365 regulation of mRNA modification
ENSMUSG00000029311	114664	Hsd17b11	GO:0006710 androgen catabolic process;GO:0042447 hormone catabolic process;GO:0008209 androgen metabolic process
ENSMUSG00000022514	16180	Il1rap	GO:0038172 interleukin-33-mediated signaling pathway;GO:0032623 interleukin-2 production;GO:0099545 trans-synaptic signaling by trans-synaptic complex
ENSMUSG00000038059	106878	Smim3	GO:0008150 biological_process
ENSMUSG00000032014	102644	Oaf	GO:0008150 biological_process
ENSMUSG00000020387	76901	Jade2	GO:0043983 histone H4-K12 acetylation;GO:0043981 histone H4-K5 acetylation;GO:0043982 histone H4-K8 acetylation
ENSMUSG00000028369	64817	Svep1	GO:0003017 lymph circulation;GO:0048014 Tie signaling pathway;GO:0090136 epithelial cell-cell adhesion
ENSMUSG00000074170	72287	Plekhf1	GO:0046902 regulation of mitochondrial membrane permeability;GO:0007032 endosome organization;GO:2001244 positive regulation of intrinsic apoptotic signaling pathway
ENSMUSG00000034059	241525	Ypel4	GO:0008150 biological_process
ENSMUSG00000046768	80837	Rhoj	GO:0032488 Cdc42 protein signal transduction;GO:0061299 retina vasculature morphogenesis in camera-type eye;GO:0090050 positive regulation of cell migration involved in sprouting angiogenesis
ENSMUSG00000053414	26559	Hunk	GO:0006468 protein phosphorylation;GO:0016310 phosphorylation;GO:0035556 intracellular signal transduction
ENSMUSG00000025314	19271	Ptprj	GO:1905451 positive regulation of Fc-gamma receptor signaling pathway involved in phagocytosis;GO:1905449 regulation of Fc-gamma receptor signaling pathway involved in phagocytosis;GO:0060369 positive regulation of Fc receptor mediated stimulatory signaling pathway
ENSMUSG00000026814	13805	Eng	GO:0070483 detection of hypoxia;GO:0003032 detection of oxygen;GO:1905222 atrioventricular canal morphogenesis
ENSMUSG00000008540	56615	Mgst1	GO:0071449 cellular response to lipid hydroperoxide;GO:0006982 response to lipid hydroperoxide;GO:0071447 cellular response to hydroperoxide
ENSMUSG00000024912	14283	Fosl1	GO:0007296 vitellogenesis;GO:0007028 cytoplasm organization;GO:0060674 placenta blood vessel development
ENSMUSG00000020325	83554	Fstl3	GO:0032926 negative regulation of activin receptor signaling pathway;GO:0032925 regulation of activin receptor signaling pathway;GO:0045671 negative regulation of osteoclast differentiation
ENSMUSG00000034957	12606	Cebpa	GO:0000050 urea cycle;GO:0019627 urea metabolic process;GO:0071941 nitrogen cycle metabolic process
ENSMUSG00000046223	18793	Plaur	GO:0038195 urokinase plasminogen activator signaling pathway;GO:2001268 negative regulation of cysteine-type endopeptidase activity involved in apoptotic signaling pathway;GO:0051917 regulation of fibrinolysis
ENSMUSG00000030110	19713	Ret	GO:0072216 positive regulation of metanephros development;GO:0072298 regulation of metanephric glomerulus development;GO:0072300 positive regulation of metanephric glomerulus development
ENSMUSG00000006498	19205	Ptbp1	GO:0075522 IRES-dependent viral translational initiation;GO:0019081 viral translation;GO:0070886 positive regulation of calcineurin-NFAT signaling cascade
ENSMUSG00000034463	219151	Scara3	GO:0030198 extracellular matrix organization;GO:0043062 extracellular structure organization;GO:0045229 external encapsulating structure organization
ENSMUSG00000034573	19249	Ptpn13	GO:0035335 peptidyl-tyrosine dephosphorylation;GO:0014066 regulation of phosphatidylinositol 3-kinase signaling;GO:0006470 protein dephosphorylation
ENSMUSG00000021365	18003	Nedd9	GO:0090527 actin filament reorganization;GO:0061098 positive regulation of protein tyrosine kinase activity;GO:1900026 positive regulation of substrate adhesion-dependent cell spreading
ENSMUSG00000036256	29817	Igfbp7	GO:0050810 regulation of steroid biosynthetic process;GO:0019218 regulation of steroid metabolic process;GO:0046890 regulation of lipid biosynthetic process
ENSMUSG00000038732	218121	Mboat1	GO:0036150 phosphatidylserine acyl-chain remodeling;GO:0036152 phosphatidylethanolamine acyl-chain remodeling;GO:0006658 phosphatidylserine metabolic process
ENSMUSG00000031740	17390	Mmp2	GO:0014012 peripheral nervous system axon regeneration;GO:0001957 intramembranous ossification;GO:0036072 direct ossification
ENSMUSG00000047409	69274	Ctdspl	GO:2000134 negative regulation of G1/S transition of mitotic cell cycle;GO:1902807 negative regulation of cell cycle G1/S phase transition;GO:1901991 negative regulation of mitotic cell cycle phase transition
ENSMUSG00000006519	13057	Cyba	GO:0003083 negative regulation of renal output by angiotensin;GO:0003106 negative regulation of glomerular filtration by angiotensin;GO:0014895 smooth muscle hypertrophy
ENSMUSG00000027204	14118	Fbn1	GO:1903444 negative regulation of brown fat cell differentiation;GO:0034199 activation of protein kinase A activity;GO:0035582 sequestering of BMP in extracellular matrix
ENSMUSG00000018899	16362	Irf1	GO:0034124 regulation of MyD88-dependent toll-like receptor signaling pathway;GO:0045629 negative regulation of T-helper 2 cell differentiation;GO:0060333 interferon-gamma-mediated signaling pathway
ENSMUSG00000028862	53608	Map3k6	GO:0006468 protein phosphorylation;GO:0016310 phosphorylation;GO:0033554 cellular response to stress
ENSMUSG00000018001	19159	Cyth3	GO:0032012 regulation of ARF protein signal transduction;GO:0090162 establishment of epithelial cell polarity;GO:0030010 establishment of cell polarity
ENSMUSG00000027712	11747	Anxa5	GO:1902721 negative regulation of prolactin secretion;GO:0097210 response to gonadotropin-releasing hormone;GO:0097211 cellular response to gonadotropin-releasing hormone
ENSMUSG00000034686	432763	Prr7	GO:2001269 positive regulation of cysteine-type endopeptidase activity involved in apoptotic signaling pathway;GO:0099527 postsynapse to nucleus signaling pathway;GO:2001267 regulation of cysteine-type endopeptidase activity involved in apoptotic signaling pathway
ENSMUSG00000047443	227358	Erfe	GO:0045721 negative regulation of gluconeogenesis;GO:0046628 positive regulation of insulin receptor signaling pathway;GO:2000193 positive regulation of fatty acid transport
ENSMUSG00000028736	18509	Pax7	GO:0014813 skeletal muscle satellite cell commitment;GO:0014816 skeletal muscle satellite cell differentiation;GO:2000288 positive regulation of myoblast proliferation
ENSMUSG00000032035	23871	Ets1	GO:0030578 PML body organization;GO:0010715 regulation of extracellular matrix disassembly;GO:0030575 nuclear body organization
ENSMUSG00000020828	18806	Pld2	GO:0002031 G protein-coupled receptor internalization;GO:0006654 phosphatidic acid biosynthetic process;GO:0002029 desensitization of G protein-coupled receptor signaling pathway
ENSMUSG00000001288	19411	Rarg	GO:0070384 Harderian gland development;GO:0003430 growth plate cartilage chondrocyte growth;GO:0003415 chondrocyte hypertrophy
ENSMUSG00000026837	12831	Col5a1	GO:0045112 integrin biosynthetic process;GO:1903225 negative regulation of endodermal cell differentiation;GO:0035989 tendon development
ENSMUSG00000037410	67016	Tbc1d2b	GO:0090630 activation of GTPase activity;GO:0043547 positive regulation of GTPase activity;GO:0043087 regulation of GTPase activity
ENSMUSG00000025407	14632	Gli1	GO:0060032 notochord regression;GO:1990787 negative regulation of hh target transcription factor activity;GO:0007418 ventral midline development
ENSMUSG00000058756	21833	Thra	GO:0017055 negative regulation of RNA polymerase II transcription preinitiation complex assembly;GO:0002154 thyroid hormone mediated signaling pathway;GO:0002157 positive regulation of thyroid hormone mediated signaling pathway
ENSMUSG00000009681	110279	Bcr	GO:0060313 negative regulation of blood vessel remodeling;GO:0043314 negative regulation of neutrophil degranulation;GO:1902564 negative regulation of neutrophil activation
ENSMUSG00000089715	494448	Cbx6	GO:0006325 chromatin organization;GO:0051276 chromosome organization;GO:0000122 negative regulation of transcription by RNA polymerase II
ENSMUSG00000050910	237988	Cdr2l	GO:0008150 biological_process
ENSMUSG00000022912	19128	Pros1	GO:0042730 fibrinolysis;GO:0030195 negative regulation of blood coagulation;GO:1900047 negative regulation of hemostasis
ENSMUSG00000022098	12153	Bmp1	GO:0061036 positive regulation of cartilage development;GO:0061035 regulation of cartilage development;GO:0009953 dorsal/ventral pattern formation
ENSMUSG00000023046	16012	Igfbp6	GO:0043567 regulation of insulin-like growth factor receptor signaling pathway;GO:0032874 positive regulation of stress-activated MAPK cascade;GO:0070304 positive regulation of stress-activated protein kinase signaling cascade
ENSMUSG00000022799	12549	Arhgap31	GO:0007264 small GTPase mediated signal transduction;GO:0035556 intracellular signal transduction;GO:0007165 signal transduction
ENSMUSG00000079084	66396	Ccdc82	GO:0008150 biological_process
ENSMUSG00000007655	12389	Cav1	GO:1900085 negative regulation of peptidyl-tyrosine autophosphorylation;GO:0033484 nitric oxide homeostasis;GO:1903609 negative regulation of inward rectifier potassium channel activity
ENSMUSG00000020674	69675	Pxdn	GO:0070831 basement membrane assembly;GO:0070207 protein homotrimerization;GO:0070206 protein trimerization
ENSMUSG00000032064	330938	Dixdc1	GO:0021869 forebrain ventricular zone progenitor cell division;GO:0021846 cell proliferation in forebrain;GO:0021799 cerebral cortex radially oriented cell migration
ENSMUSG00000029470	18438	P2rx4	GO:0050975 sensory perception of touch;GO:1904141 positive regulation of microglial cell migration;GO:1904139 regulation of microglial cell migration
ENSMUSG00000037003	209039	Tns2	GO:0014850 response to muscle activity;GO:0035335 peptidyl-tyrosine dephosphorylation;GO:0014823 response to activity
ENSMUSG00000041220	170439	Elovl6	GO:0019367 fatty acid elongation, saturated fatty acid;GO:0019368 fatty acid elongation, unsaturated fatty acid;GO:0034625 fatty acid elongation, monounsaturated fatty acid
ENSMUSG00000005514	18984	Por	GO:0043602 nitrate catabolic process;GO:0046210 nitric oxide catabolic process;GO:0090345 cellular organohalogen metabolic process
ENSMUSG00000027075	72401	Slc43a1	GO:0060357 regulation of leucine import;GO:0060358 negative regulation of leucine import;GO:1905533 negative regulation of leucine import across plasma membrane
ENSMUSG00000024759	109168	Atl3	GO:1903373 positive regulation of endoplasmic reticulum tubular network organization;GO:1903371 regulation of endoplasmic reticulum tubular network organization;GO:0007029 endoplasmic reticulum organization
ENSMUSG00000003528	13358	Slc25a1	GO:0006843 mitochondrial citrate transmembrane transport;GO:0035674 tricarboxylic acid transmembrane transport;GO:1990546 mitochondrial tricarboxylic acid transmembrane transport
ENSMUSG00000022346	17869	Myc	GO:0046722 lactic acid secretion;GO:0090095 regulation of metanephric cap mesenchymal cell proliferation;GO:0090096 positive regulation of metanephric cap mesenchymal cell proliferation
ENSMUSG00000076431	20677	Sox4	GO:2000759 regulation of N-terminal peptidyl-lysine acetylation;GO:2000761 positive regulation of N-terminal peptidyl-lysine acetylation;GO:0035910 ascending aorta morphogenesis
ENSMUSG00000035863	18483	Palm	GO:0060160 negative regulation of dopamine receptor signaling pathway;GO:0071257 cellular response to electrical stimulus;GO:0060159 regulation of dopamine receptor signaling pathway
ENSMUSG00000040289	15213	Hey1	GO:0036304 umbilical cord morphogenesis;GO:0061027 umbilical cord development;GO:2000820 negative regulation of transcription from RNA polymerase II promoter involved in smooth muscle cell differentiation
ENSMUSG00000048285	319710	Frmd6	GO:0003383 apical constriction;GO:0003382 epithelial cell morphogenesis;GO:0070252 actin-mediated cell contraction
ENSMUSG00000059588	54598	Calcrl	GO:0071324 cellular response to disaccharide stimulus;GO:0071329 cellular response to sucrose stimulus;GO:0009744 response to sucrose
ENSMUSG00000039908	268512	Slc26a11	GO:0008272 sulfate transport;GO:0072348 sulfur compound transport;GO:0015698 inorganic anion transport
ENSMUSG00000025324	11982	Atp10a	GO:1903527 positive regulation of membrane tubulation;GO:1903525 regulation of membrane tubulation;GO:1903729 regulation of plasma membrane organization
ENSMUSG00000024299	224697	Adamts10	GO:0030198 extracellular matrix organization;GO:0043062 extracellular structure organization;GO:0045229 external encapsulating structure organization
ENSMUSG00000044629	380686	Cnrip1	GO:2000272 negative regulation of signaling receptor activity;GO:0010469 regulation of signaling receptor activity;GO:0044092 negative regulation of molecular function
ENSMUSG00000022500	56722	Litaf	GO:1901223 negative regulation of NIK/NF-kappaB signaling;GO:1901222 regulation of NIK/NF-kappaB signaling;GO:0071222 cellular response to lipopolysaccharide
ENSMUSG00000056737	12332	Capg	GO:0051014 actin filament severing;GO:0051016 barbed-end actin filament capping;GO:0051693 actin filament capping
ENSMUSG00000038894	384783	Irs2	GO:0010748 negative regulation of long-chain fatty acid import across plasma membrane;GO:0140213 negative regulation of long-chain fatty acid import into cell;GO:0010746 regulation of long-chain fatty acid import across plasma membrane
ENSMUSG00000053560	15936	Ier2	GO:0071774 response to fibroblast growth factor;GO:0070848 response to growth factor;GO:0048870 cell motility
ENSMUSG00000069662	17118	Marcks	GO:0031584 activation of phospholipase D activity;GO:1905274 regulation of modification of postsynaptic actin cytoskeleton;GO:1900019 regulation of protein kinase C activity
ENSMUSG00000023191	14789	P3h3	GO:0032964 collagen biosynthetic process;GO:0017185 peptidyl-lysine hydroxylation;GO:0018126 protein hydroxylation
ENSMUSG00000050953	14609	Gja1	GO:0060156 milk ejection reflex;GO:0003294 atrial ventricular junction remodeling;GO:0010645 regulation of cell communication by chemical coupling
ENSMUSG00000068036	17356	Afdn	GO:0061884 regulation of mini excitatory postsynaptic potential;GO:0061885 positive regulation of mini excitatory postsynaptic potential;GO:2000049 positive regulation of cell-cell adhesion mediated by cadherin
ENSMUSG00000021665	15212	Hexb	GO:0008049 male courtship behavior;GO:0007619 courtship behavior;GO:0006689 ganglioside catabolic process
ENSMUSG00000031765	17748	Mt1	GO:0071247 cellular response to chromate;GO:0046687 response to chromate;GO:0010273 detoxification of copper ion
ENSMUSG00000020895	66910	Tmem107	GO:0003127 detection of nodal flow;GO:0009726 detection of endogenous stimulus;GO:1904491 protein localization to ciliary transition zone
ENSMUSG00000061878	20698	Sphk1	GO:1905364 regulation of endosomal vesicle fusion;GO:0019371 cyclooxygenase pathway;GO:1900060 negative regulation of ceramide biosynthetic process
ENSMUSG00000014303	83396	Glis2	GO:0061484 hematopoietic stem cell homeostasis;GO:0061005 cell differentiation involved in kidney development;GO:0045879 negative regulation of smoothened signaling pathway
ENSMUSG00000040663	56708	Clcf1	GO:0048295 positive regulation of isotype switching to IgE isotypes;GO:0051466 positive regulation of corticotropin-releasing hormone secretion;GO:0043397 regulation of corticotropin-releasing hormone secretion
ENSMUSG00000048376	14062	F2r	GO:1900134 negative regulation of renin secretion into blood stream;GO:0007529 establishment of synaptic specificity at neuromuscular junction;GO:0099552 trans-synaptic signaling by lipid, modulating synaptic transmission
ENSMUSG00000035356	80859	Nfkbiz	GO:2000321 positive regulation of T-helper 17 cell differentiation;GO:2000318 positive regulation of T-helper 17 type immune response;GO:2000319 regulation of T-helper 17 cell differentiation
ENSMUSG00000026923	18128	Notch1	GO:0003178 coronary sinus valve development;GO:0003182 coronary sinus valve morphogenesis;GO:0003270 Notch signaling pathway involved in regulation of secondary heart field cardioblast proliferation
ENSMUSG00000021703	218442	Serinc5	GO:1904217 regulation of CDP-diacylglycerol-serine O-phosphatidyltransferase activity;GO:1904219 positive regulation of CDP-diacylglycerol-serine O-phosphatidyltransferase activity;GO:1904222 positive regulation of serine C-palmitoyltransferase activity
ENSMUSG00000044786	22695	Zfp36	GO:1901834 regulation of deadenylation-independent decapping of nuclear-transcribed mRNA;GO:1901835 positive regulation of deadenylation-independent decapping of nuclear-transcribed mRNA;GO:1904246 negative regulation of polynucleotide adenylyltransferase activity
ENSMUSG00000032085	21345	Tagln	GO:0030855 epithelial cell differentiation;GO:0060429 epithelium development;GO:0009888 tissue development
ENSMUSG00000037035	16324	Inhbb	GO:0032646 regulation of hepatocyte growth factor production;GO:0032686 negative regulation of hepatocyte growth factor production;GO:0046881 positive regulation of follicle-stimulating hormone secretion
ENSMUSG00000021408	19766	Ripk1	GO:0070926 regulation of ATP:ADP antiporter activity;GO:0097343 ripoptosome assembly;GO:1901026 ripoptosome assembly involved in necroptotic process
ENSMUSG00000032802	76650	Srxn1	GO:0034599 cellular response to oxidative stress;GO:0062197 cellular response to chemical stress;GO:0006979 response to oxidative stress
ENSMUSG00000004631	20392	Sgce
ENSMUSG00000029122	59056	Evc	GO:0003416 endochondral bone growth;GO:0098868 bone growth;GO:0045880 positive regulation of smoothened signaling pathway
ENSMUSG00000022528	15205	Hes1	GO:0061105 regulation of stomach neuroendocrine cell differentiation;GO:0061106 negative regulation of stomach neuroendocrine cell differentiation;GO:1905933 regulation of cell fate determination
ENSMUSG00000022474	29858	Pmm1	GO:0009298 GDP-mannose biosynthetic process;GO:0019673 GDP-mannose metabolic process;GO:0006013 mannose metabolic process
ENSMUSG00000024789	16452	Jak2	GO:0031959 mineralocorticoid receptor signaling pathway;GO:0034050 programmed cell death induced by symbiont;GO:0035406 histone-tyrosine phosphorylation
ENSMUSG00000027580	229003	Helz2	GO:0000184 nuclear-transcribed mRNA catabolic process, nonsense-mediated decay;GO:0000956 nuclear-transcribed mRNA catabolic process;GO:0006402 mRNA catabolic process
ENSMUSG00000000078	23849	Klf6	GO:1905205 positive regulation of connective tissue replacement;GO:1905203 regulation of connective tissue replacement;GO:0034105 positive regulation of tissue remodeling
ENSMUSG00000027074	58207	Slc43a3	GO:0035344 hypoxanthine transport;GO:0006863 purine nucleobase transport;GO:0015851 nucleobase transport
ENSMUSG00000036904	14370	Fzd8	GO:0035567 non-canonical Wnt signaling pathway;GO:0043507 positive regulation of JUN kinase activity;GO:0033077 T cell differentiation in thymus
ENSMUSG00000014329	83675	Bicc1	GO:0007368 determination of left/right symmetry;GO:0009855 determination of bilateral symmetry;GO:0009799 specification of symmetry
ENSMUSG00000035900	223752	Gramd4	GO:0034164 negative regulation of toll-like receptor 9 signaling pathway;GO:0034163 regulation of toll-like receptor 9 signaling pathway;GO:0034122 negative regulation of toll-like receptor signaling pathway
ENSMUSG00000031799	326618	Tpm4	GO:0006936 muscle contraction;GO:0003012 muscle system process;GO:0007015 actin filament organization
ENSMUSG00000026238	19231	Ptma	GO:0043486 histone exchange;GO:0034728 nucleosome organization;GO:0051092 positive regulation of NF-kappaB transcription factor activity
ENSMUSG00000031502	12826	Col4a1	GO:0061304 retinal blood vessel morphogenesis;GO:0061299 retina vasculature morphogenesis in camera-type eye;GO:0038063 collagen-activated tyrosine kinase receptor signaling pathway
ENSMUSG00000058254	21912	Tspan7
ENSMUSG00000028525	18578	Pde4b	GO:1901898 negative regulation of relaxation of cardiac muscle;GO:0140199 negative regulation of adenylate cyclase-activating adrenergic receptor signaling pathway involved in heart process;GO:0140192 regulation of adenylate cyclase-activating adrenergic receptor signaling pathway involved in heart process
ENSMUSG00000032359	13036	Ctsh	GO:0010813 neuropeptide catabolic process;GO:0060448 dichotomous subdivision of terminal units involved in lung branching;GO:0010815 bradykinin catabolic process
ENSMUSG00000039942	19219	Ptger4	GO:0042465 kinesis;GO:0042466 chemokinesis;GO:1904335 regulation of ductus arteriosus closure
ENSMUSG00000030029	16206	Lrig1	GO:0032474 otolith morphogenesis;GO:0048840 otolith development;GO:0060384 innervation
ENSMUSG00000041734	170643	Kirrel	GO:0097017 renal protein absorption;GO:0003094 glomerular filtration;GO:0097205 renal filtration
ENSMUSG00000030074	232313	Gxylt2	GO:0016266 O-glycan processing;GO:0006493 protein O-linked glycosylation;GO:0006486 protein glycosylation
ENSMUSG00000034520	14615	Gjc1	GO:0086053 AV node cell to bundle of His cell communication by electrical coupling;GO:0086064 cell communication by electrical coupling involved in cardiac conduction;GO:0016264 gap junction assembly
ENSMUSG00000024074	50766	Crim1	GO:0030514 negative regulation of BMP signaling pathway;GO:0045668 negative regulation of osteoblast differentiation;GO:0030510 regulation of BMP signaling pathway
ENSMUSG00000035172	217198	Plekhh3	GO:0007165 signal transduction;GO:0023052 signaling;GO:0007154 cell communication
ENSMUSG00000019970	20393	Sgk1	GO:0043402 glucocorticoid mediated signaling pathway;GO:1904044 response to aldosterone;GO:1904045 cellular response to aldosterone
ENSMUSG00000050379	56526	Septin6	GO:0061640 cytoskeleton-dependent cytokinesis;GO:0000910 cytokinesis;GO:0060271 cilium assembly
ENSMUSG00000008475	67771	Arpc5	GO:0051639 actin filament network formation;GO:0014909 smooth muscle cell migration;GO:0034314 Arp2/3 complex-mediated actin nucleation
ENSMUSG00000024646	109672	Cyb5a	GO:0006631 fatty acid metabolic process;GO:0032787 monocarboxylic acid metabolic process;GO:0019752 carboxylic acid metabolic process
ENSMUSG00000004642	20492	Slbp	GO:0002191 cap-dependent translational initiation;GO:0006398 mRNA 3'-end processing by stem-loop binding and cleavage;GO:0008334 histone mRNA metabolic process
ENSMUSG00000003161	109552	Sri	GO:0055118 negative regulation of cardiac muscle contraction;GO:1901844 regulation of cell communication by electrical coupling involved in cardiac conduction;GO:0045988 negative regulation of striated muscle contraction
ENSMUSG00000038552	64339	Fndc4	GO:0050728 negative regulation of inflammatory response;GO:0031348 negative regulation of defense response;GO:0050727 regulation of inflammatory response
ENSMUSG00000038456	209773	Dennd2a	GO:0042147 retrograde transport, endosome to Golgi;GO:0016482 cytosolic transport;GO:0016197 endosomal transport
ENSMUSG00000031749	20444	St3gal2	GO:0010707 globoside biosynthetic process via lactosylceramide;GO:0001575 globoside metabolic process;GO:0001576 globoside biosynthetic process
ENSMUSG00000008575	18028	Nfib	GO:0061141 lung ciliated cell differentiation;GO:2000795 negative regulation of epithelial cell proliferation involved in lung morphogenesis;GO:0021730 trigeminal sensory nucleus development
ENSMUSG00000041607	17196	Mbp	GO:1904685 positive regulation of metalloendopeptidase activity;GO:1905050 positive regulation of metallopeptidase activity;GO:1904683 regulation of metalloendopeptidase activity
ENSMUSG00000027953	19729	Slc50a1	GO:0008643 carbohydrate transport;GO:0071702 organic substance transport;GO:0006810 transport
ENSMUSG00000022687	117606	Boc	GO:0016202 regulation of striated muscle tissue development;GO:0048634 regulation of muscle organ development;GO:0045663 positive regulation of myoblast differentiation
ENSMUSG00000045975	207781	C2cd2	GO:0008150 biological_process
ENSMUSG00000041390	16543	Mdfic	GO:0050434 positive regulation of viral transcription;GO:0042308 negative regulation of protein import into nucleus;GO:0046782 regulation of viral transcription
ENSMUSG00000019823	171580	Mical1	GO:0019417 sulfur oxidation;GO:0030042 actin filament depolymerization;GO:0051261 protein depolymerization
ENSMUSG00000025036	94279	Sfxn2	GO:0140300 serine import into mitochondrion;GO:0032329 serine transport;GO:0015804 neutral amino acid transport
ENSMUSG00000005125	17988	Ndrg1	GO:0032287 peripheral nervous system myelin maintenance;GO:0043217 myelin maintenance;GO:0022011 myelination in peripheral nervous system
ENSMUSG00000030103	20893	Bhlhe40	GO:0043153 entrainment of circadian clock by photoperiod;GO:0009648 photoperiodism;GO:0009649 entrainment of circadian clock
ENSMUSG00000042035	78908	Igsf3	GO:0032808 lacrimal gland development;GO:0035272 exocrine system development;GO:0048732 gland development
ENSMUSG00000040488	108075	Ltbp4	GO:0048251 elastic fiber assembly;GO:0085029 extracellular matrix assembly;GO:0007179 transforming growth factor beta receptor signaling pathway
ENSMUSG00000090523	71683	Gypc
ENSMUSG00000076435	264895	Acsf2	GO:0006631 fatty acid metabolic process;GO:0032787 monocarboxylic acid metabolic process;GO:0019752 carboxylic acid metabolic process
ENSMUSG00000024781	16889	Lipa	GO:0048873 homeostasis of number of cells within a tissue;GO:0048771 tissue remodeling;GO:0016125 sterol metabolic process
ENSMUSG00000033960	240185	Jcad	GO:1900748 positive regulation of vascular endothelial growth factor signaling pathway;GO:1903589 positive regulation of blood vessel endothelial cell proliferation involved in sprouting angiogenesis;GO:1903587 regulation of blood vessel endothelial cell proliferation involved in sprouting angiogenesis
ENSMUSG00000035778	14594	Ggta1	GO:0033575 protein glycosylation at cell surface;GO:0033580 protein galactosylation at cell surface;GO:0042125 protein galactosylation
ENSMUSG00000055632	665700	Hmcn2	GO:0050896 response to stimulus;GO:0008150 biological_process
ENSMUSG00000007476	241296	Lrrc8a	GO:0140361 cyclic-GMP-AMP transmembrane import across plasma membrane;GO:1903790 guanine nucleotide transmembrane transport;GO:0070729 cyclic nucleotide transport
ENSMUSG00000031015	20947	Swap70	GO:0033633 negative regulation of cell-cell adhesion mediated by integrin;GO:1902309 negative regulation of peptidyl-serine dephosphorylation;GO:1902308 regulation of peptidyl-serine dephosphorylation
ENSMUSG00000026687	56752	Aldh9a1	GO:0042136 neurotransmitter biosynthetic process;GO:0009437 carnitine metabolic process;GO:0006577 amino-acid betaine metabolic process
ENSMUSG00000026932	67991	Nacc2	GO:1900477 negative regulation of G1/S transition of mitotic cell cycle by negative regulation of transcription from RNA polymerase II promoter;GO:1902231 positive regulation of intrinsic apoptotic signaling pathway in response to DNA damage;GO:1902229 regulation of intrinsic apoptotic signaling pathway in response to DNA damage
ENSMUSG00000041936	11603	Agrn	GO:1903277 negative regulation of sodium ion export across plasma membrane;GO:1903407 negative regulation of P-type sodium:potassium-exchanging transporter activity;GO:2000539 regulation of protein geranylgeranylation
ENSMUSG00000019960	67603	Dusp6	GO:0035335 peptidyl-tyrosine dephosphorylation;GO:0070373 negative regulation of ERK1 and ERK2 cascade;GO:0060420 regulation of heart growth
ENSMUSG00000055538	71918	Zcchc24	GO:0014013 regulation of gliogenesis;GO:0050767 regulation of neurogenesis;GO:0051960 regulation of nervous system development
ENSMUSG00000038530	19736	Rgs4	GO:1900924 negative regulation of glycine import across plasma membrane;GO:1900923 regulation of glycine import across plasma membrane;GO:0060160 negative regulation of dopamine receptor signaling pathway
ENSMUSG00000026749	59126	Nek6	GO:0030071 regulation of mitotic metaphase/anaphase transition;GO:1902099 regulation of metaphase/anaphase transition of cell cycle;GO:0010965 regulation of mitotic sister chromatid separation
ENSMUSG00000020029	71207	Nudt4	GO:0071543 diphosphoinositol polyphosphate metabolic process;GO:1901906 diadenosine pentaphosphate metabolic process;GO:1901907 diadenosine pentaphosphate catabolic process
ENSMUSG00000026043	12825	Col3a1	GO:0032905 transforming growth factor beta1 production;GO:0048144 fibroblast proliferation;GO:0071604 transforming growth factor beta production
ENSMUSG00000027962	22329	Vcam1	GO:0060945 cardiac neuron differentiation;GO:0140039 cell-cell adhesion in response to extracellular stimulus;GO:0061032 visceral serous pericardium development
ENSMUSG00000046982	110796	Tshz1	GO:0060023 soft palate development;GO:0042474 middle ear morphogenesis;GO:0062009 secondary palate development
ENSMUSG00000034118	22021	Tpst1	GO:0006478 peptidyl-tyrosine sulfation;GO:0006477 protein sulfation;GO:0051923 sulfation

## Sheet: Tab 2. Low_QSC vs. High_down
EMSMUSG No.	Gene_ID	Gene Symbol	Biological Process (GO)
ENSMUSG00000043760	241035	Pkhd1	GO:1904054 regulation of cholangiocyte proliferation;GO:0000132 establishment of mitotic spindle orientation;GO:0040001 establishment of mitotic spindle localization
ENSMUSG00000001494	74499	Sost	GO:0071374 cellular response to parathyroid hormone stimulus;GO:0071107 response to parathyroid hormone;GO:0030279 negative regulation of ossification
ENSMUSG00000035277	11878	Arx	GO:0021759 globus pallidus development;GO:0021831 embryonic olfactory bulb interneuron precursor migration;GO:0021853 cerebral cortex GABAergic interneuron migration
ENSMUSG00000029189	231238	Sel1l3	GO:0008150 biological_process
ENSMUSG00000040680	73016	Kremen2	GO:0030279 negative regulation of ossification;GO:0030278 regulation of ossification;GO:0048736 appendage development
ENSMUSG00000030336	21940	Cd27	GO:0045579 positive regulation of B cell differentiation;GO:0070233 negative regulation of T cell apoptotic process;GO:0045577 regulation of B cell differentiation
ENSMUSG00000020908	17883	Myh3	GO:0003009 skeletal muscle contraction;GO:0050879 multicellular organismal movement;GO:0050881 musculoskeletal movement
ENSMUSG00000025129	68701	Ppp1r27
ENSMUSG00000052353	80982	Cemip	GO:1900019 regulation of protein kinase C activity;GO:1900020 positive regulation of protein kinase C activity;GO:0030214 hyaluronan catabolic process
ENSMUSG00000028644	27028	Ermap	GO:0050852 T cell receptor signaling pathway;GO:0050851 antigen receptor-mediated signaling pathway;GO:0002429 immune response-activating cell surface receptor signaling pathway
ENSMUSG00000025496	13491	Drd4	GO:0032417 positive regulation of sodium:proton antiporter activity;GO:0007195 adenylate cyclase-inhibiting dopamine receptor signaling pathway;GO:0032415 regulation of sodium:proton antiporter activity
ENSMUSG00000050592	241303	Fam78a	GO:0008150 biological_process
ENSMUSG00000068614	11464	Actc1	GO:0030240 skeletal muscle thin filament assembly;GO:0014866 skeletal myofibril assembly;GO:0033275 actin-myosin filament sliding
ENSMUSG00000045404	217826	Kcnk13	GO:0030322 stabilization of membrane potential;GO:0071805 potassium ion transmembrane transport;GO:0006813 potassium ion transport
ENSMUSG00000056328	17879	Myh1
ENSMUSG00000018845	217012	Unc45b	GO:0061077 chaperone-mediated protein folding;GO:0006457 protein folding;GO:0007517 muscle organ development
ENSMUSG00000026407	12292	Cacna1s	GO:0002074 extraocular skeletal muscle development;GO:0043501 skeletal muscle adaptation;GO:0098703 calcium ion import across plasma membrane
ENSMUSG00000027861	12373	Casq2	GO:0051208 sequestering of calcium ion;GO:0071313 cellular response to caffeine;GO:0060315 negative regulation of ryanodine-sensitive calcium-release channel activity
ENSMUSG00000042451	53311	Mybph	GO:0007155 cell adhesion;GO:0009987 cellular process;GO:0008150 biological_process
ENSMUSG00000079588	381339	Tmem182	GO:0014906 myotube cell development involved in skeletal muscle regeneration;GO:1901740 negative regulation of myoblast fusion;GO:0034242 negative regulation of syncytium formation by plasma membrane fusion
ENSMUSG00000075420	68528	Smim6	GO:1901876 regulation of calcium ion binding;GO:1901877 negative regulation of calcium ion binding;GO:1901895 negative regulation of ATPase-coupled calcium transmembrane transporter activity
ENSMUSG00000061462	380698	Obscn	GO:0014067 negative regulation of phosphatidylinositol 3-kinase signaling;GO:0014066 regulation of phosphatidylinositol 3-kinase signaling;GO:0046777 protein autophosphorylation
ENSMUSG00000072945	622473	Ripply1	GO:0032525 somite rostral/caudal axis specification;GO:0000578 embryonic axis specification;GO:0009948 anterior/posterior axis specification
ENSMUSG00000031972	11459	Acta1	GO:0030240 skeletal muscle thin filament assembly;GO:0014866 skeletal myofibril assembly;GO:0048741 skeletal muscle fiber development
ENSMUSG00000030785	12862	Cox6a2	GO:0006123 mitochondrial electron transport, cytochrome c to oxygen;GO:0019646 aerobic electron transport chain;GO:0042775 mitochondrial ATP synthesis coupled electron transport
ENSMUSG00000030827	56636	Fgf21	GO:0090080 positive regulation of MAPKKK cascade by fibroblast growth factor receptor signaling pathway;GO:0010898 positive regulation of triglyceride catabolic process;GO:0010896 regulation of triglyceride catabolic process
ENSMUSG00000030470	13009	Csrp3	GO:1903920 positive regulation of actin filament severing;GO:1903918 regulation of actin filament severing;GO:1903919 negative regulation of actin filament severing
ENSMUSG00000005583	17260	Mef2c	GO:0003185 sinoatrial valve morphogenesis;GO:0003172 sinoatrial valve development;GO:0007521 muscle cell fate determination
ENSMUSG00000053093	140781	Myh7	GO:0031449 regulation of slow-twitch skeletal muscle fiber contraction;GO:0014728 regulation of the force of skeletal muscle contraction;GO:0014862 regulation of skeletal muscle contraction by chemo-mechanical energy conversion
ENSMUSG00000034898	70598	Filip1	GO:0099010 modification of postsynaptic structure;GO:0099563 modification of synaptic structure;GO:0050808 synapse organization
ENSMUSG00000037940	234515	Inpp4b	GO:0046855 inositol phosphate dephosphorylation;GO:0046838 phosphorylated carbohydrate dephosphorylation;GO:0071545 inositol phosphate catabolic process
ENSMUSG00000031220	245532	Awat2	GO:0010025 wax biosynthetic process;GO:0010166 wax metabolic process;GO:0006640 monoacylglycerol biosynthetic process
ENSMUSG00000037016	242022	Frem2	GO:0042733 embryonic digit morphogenesis;GO:0030326 embryonic limb morphogenesis;GO:0035113 embryonic appendage morphogenesis
ENSMUSG00000032503	74100	Arpp21	GO:0034605 cellular response to heat;GO:0009408 response to heat;GO:0009266 response to temperature stimulus
ENSMUSG00000042828	434246	Trim72	GO:0043569 negative regulation of insulin-like growth factor receptor signaling pathway;GO:0010832 negative regulation of myotube differentiation;GO:0001778 plasma membrane repair
ENSMUSG00000001027	110880	Scn4a	GO:0100001 regulation of skeletal muscle contraction by action potential;GO:0015871 choline transport;GO:0014819 regulation of skeletal muscle contraction
ENSMUSG00000041476	66106	Smpx
ENSMUSG00000000792	114479	Slc5a5	GO:1904200 iodide transmembrane transport;GO:0015705 iodide transport;GO:0006590 thyroid hormone generation
ENSMUSG00000029683	93677	Lmod2	GO:0051694 pointed-end actin filament capping;GO:0045010 actin nucleation;GO:0030041 actin filament polymerization
ENSMUSG00000061816	17901	Myl1	GO:0060048 cardiac muscle contraction;GO:0060047 heart contraction;GO:0003015 heart process
ENSMUSG00000091898	21924	Tnnc1	GO:0032972 regulation of muscle filament sliding speed;GO:0002086 diaphragm contraction;GO:0003011 involuntary skeletal muscle contraction
ENSMUSG00000043747	320309	1520401A03Rik	GO:0008150 biological_process
ENSMUSG00000031312	26549	Itgb1bp2
ENSMUSG00000044086	320502	Lmod3	GO:0030240 skeletal muscle thin filament assembly;GO:0051694 pointed-end actin filament capping;GO:0014866 skeletal myofibril assembly
ENSMUSG00000055775	17885	Myh8	GO:0030049 muscle filament sliding;GO:0033275 actin-myosin filament sliding;GO:0003009 skeletal muscle contraction
ENSMUSG00000033044	68460	Dhrs7c	GO:0046323 glucose import;GO:0010880 regulation of release of sequestered calcium ion into cytosol by sarcoplasmic reticulum;GO:1904659 glucose transmembrane transport
ENSMUSG00000030996	11870	Art1	GO:0018120 peptidyl-arginine ADP-ribosylation;GO:0006471 protein ADP-ribosylation;GO:0018195 peptidyl-arginine modification
ENSMUSG00000026418	21952	Tnni1	GO:0014883 transition between fast and slow fiber;GO:0014733 regulation of skeletal muscle adaptation;GO:0003009 skeletal muscle contraction
ENSMUSG00000061086	17896	Myl4	GO:0002026 regulation of the force of heart contraction;GO:0032781 positive regulation of ATP-dependent activity;GO:0043462 regulation of ATP-dependent activity
ENSMUSG00000062694	12391	Cav3	GO:0038009 regulation of signal transduction by receptor internalization;GO:0051394 regulation of nerve growth factor receptor activity;GO:1900826 negative regulation of membrane depolarization during cardiac muscle cell action potential
ENSMUSG00000079471	653016	Mymx	GO:0014905 myoblast fusion involved in skeletal muscle regeneration;GO:0014908 myotube differentiation involved in skeletal muscle regeneration;GO:0045026 plasma membrane fusion
ENSMUSG00000032735	319713	Ablim3	GO:0030032 lamellipodium assembly;GO:0097581 lamellipodium organization;GO:0060271 cilium assembly
ENSMUSG00000024049	17929	Myom1	GO:0010737 protein kinase A signaling;GO:0050714 positive regulation of protein secretion;GO:0006936 muscle contraction
ENSMUSG00000022519	106393	Srl	GO:0014873 response to muscle activity involved in regulation of muscle adaptation;GO:0002115 store-operated calcium entry;GO:0014874 response to stimulus involved in regulation of muscle adaptation
ENSMUSG00000031461	17930	Myom2	GO:0045214 sarcomere organization;GO:0030239 myofibril assembly;GO:0055002 striated muscle cell development
ENSMUSG00000021798	24131	Ldb3	GO:0045214 sarcomere organization;GO:0030239 myofibril assembly;GO:0055002 striated muscle cell development
ENSMUSG00000018893	17189	Mb	GO:0043353 enucleate erythrocyte differentiation;GO:0015671 oxygen transport;GO:0015669 gas transport
ENSMUSG00000052374	11472	Actn2	GO:0051695 actin filament uncapping;GO:0086097 phospholipase C-activating angiotensin-activated signaling pathway;GO:0030035 microspike assembly
ENSMUSG00000062760	72301	Shisal1	GO:0008150 biological_process
ENSMUSG00000002007	56504	Srpk3	GO:0000245 spliceosomal complex assembly;GO:0007519 skeletal muscle tissue development;GO:0050684 regulation of mRNA processing
ENSMUSG00000024617	12322	Camk2a	GO:0099148 regulation of synaptic vesicle docking;GO:1990443 peptidyl-threonine autophosphorylation;GO:0098989 NMDA selective glutamate receptor signaling pathway
ENSMUSG00000026459	17928	Myog	GO:0014737 positive regulation of muscle atrophy;GO:0014878 response to electrical stimulus involved in regulation of muscle adaptation;GO:0014735 regulation of muscle atrophy
ENSMUSG00000030672	17907	Mylpf	GO:0007519 skeletal muscle tissue development;GO:0060538 skeletal muscle organ development;GO:0006936 muscle contraction
ENSMUSG00000028116	59006	Myoz2	GO:0043503 skeletal muscle fiber adaptation;GO:0043501 skeletal muscle adaptation;GO:0070885 negative regulation of calcineurin-NFAT signaling cascade
ENSMUSG00000074652	668940	Myh7b	GO:1905289 regulation of CAMKK-AMPK signaling cascade;GO:0051480 regulation of cytosolic calcium ion concentration;GO:0050848 regulation of calcium-mediated signaling
ENSMUSG00000037280	207839	Galnt6
ENSMUSG00000027797	13175	Dclk1	GO:0021952 central nervous system projection neuron axonogenesis;GO:1900181 negative regulation of protein localization to nucleus;GO:0048675 axon extension
ENSMUSG00000036766	227325	Dner	GO:0007220 Notch receptor processing;GO:0048741 skeletal muscle fiber development;GO:0014904 myotube cell development
ENSMUSG00000001227	20359	Sema6b	GO:0048843 negative regulation of axon extension involved in axon guidance;GO:0048841 regulation of axon extension involved in axon guidance;GO:0071526 semaphorin-plexin signaling pathway
ENSMUSG00000048442	66528	Smim5	GO:0008150 biological_process
ENSMUSG00000028834	433766	Trim63	GO:0014878 response to electrical stimulus involved in regulation of muscle adaptation;GO:0014854 response to inactivity;GO:0014870 response to muscle inactivity
ENSMUSG00000038239	15464	Hrc	GO:1901899 positive regulation of relaxation of cardiac muscle;GO:1902081 negative regulation of calcium ion import into sarcoplasmic reticulum;GO:1902080 regulation of calcium ion import into sarcoplasmic reticulum
ENSMUSG00000075307	228003	Klhl41	GO:0031269 pseudopodium assembly;GO:0031268 pseudopodium organization;GO:2000291 regulation of myoblast proliferation
ENSMUSG00000038623	107769	Tm6sf1
ENSMUSG00000052135	329934	Foxo6	GO:0060999 positive regulation of dendritic spine development;GO:0060998 regulation of dendritic spine development;GO:0007613 memory
ENSMUSG00000004939	69564	Nmrk2	GO:0019363 pyridine nucleotide biosynthetic process;GO:0072525 pyridine-containing compound biosynthetic process;GO:0019362 pyridine nucleotide metabolic process
ENSMUSG00000079110	12335	Capn3	GO:1990091 sodium-dependent self proteolysis;GO:0014718 positive regulation of satellite cell activation involved in skeletal muscle regeneration;GO:1990092 calcium-dependent self proteolysis
ENSMUSG00000031022	57355	BC051019	GO:0008150 biological_process
ENSMUSG00000068105	72049	Tnfrsf13c	GO:0031296 B cell costimulation;GO:0002636 positive regulation of germinal center formation;GO:0002634 regulation of germinal center formation
ENSMUSG00000045281	239530	Gpr20	GO:0035025 positive regulation of Rho protein signal transduction;GO:0051482 positive regulation of cytosolic calcium ion concentration involved in phospholipase C-activating G protein-coupled signaling pathway;GO:0046579 positive regulation of Ras protein signal transduction
ENSMUSG00000028328	21916	Tmod1	GO:0051694 pointed-end actin filament capping;GO:0070307 lens fiber cell development;GO:0070306 lens fiber cell differentiation
ENSMUSG00000051043	70355	Gprc5c	GO:0007601 visual perception;GO:0050953 sensory perception of light stimulus;GO:0007600 sensory perception
ENSMUSG00000031636	53318	Pdlim3	GO:0007015 actin filament organization;GO:0061061 muscle structure development;GO:0030036 actin cytoskeleton organization
ENSMUSG00000028977	69743	Casz1	GO:0060223 retinal rod cell fate commitment;GO:0060222 regulation of retinal cone cell fate commitment;GO:0060226 negative regulation of retinal cone cell fate commitment
ENSMUSG00000035615	666060	Frmpd1	GO:0008277 regulation of G protein-coupled receptor signaling pathway;GO:0090150 establishment of protein localization to membrane;GO:0072657 protein localization to membrane
ENSMUSG00000056271	235416	Lman1l	GO:0007029 endoplasmic reticulum organization;GO:0006888 endoplasmic reticulum to Golgi vesicle-mediated transport;GO:0007030 Golgi organization
ENSMUSG00000060429	20649	Sntb1
ENSMUSG00000017300	21925	Tnnc2	GO:0003009 skeletal muscle contraction;GO:0050879 multicellular organismal movement;GO:0050881 musculoskeletal movement
ENSMUSG00000050071	19716	Bex1	GO:0048011 neurotrophin TRK receptor signaling pathway;GO:0031103 axon regeneration;GO:0038179 neurotrophin signaling pathway
ENSMUSG00000006542	241113	Prkag3	GO:0014873 response to muscle activity involved in regulation of muscle adaptation;GO:0014874 response to stimulus involved in regulation of muscle adaptation;GO:0005978 glycogen biosynthetic process
ENSMUSG00000030064	232288	Frmd4b	GO:0090162 establishment of epithelial cell polarity;GO:0030010 establishment of cell polarity;GO:0007163 establishment or maintenance of cell polarity
ENSMUSG00000009214	66139	Mymk	GO:1904206 positive regulation of skeletal muscle hypertrophy;GO:1904204 regulation of skeletal muscle hypertrophy;GO:0014905 myoblast fusion involved in skeletal muscle regeneration
ENSMUSG00000038403	69585	Hjv	GO:0032924 activin receptor signaling pathway;GO:0016540 protein autoprocessing;GO:0030514 negative regulation of BMP signaling pathway
ENSMUSG00000033032	106877	Afap1l1	GO:0008150 biological_process
ENSMUSG00000061576	13483	Dpp6	GO:0019228 neuronal action potential;GO:1901381 positive regulation of potassium ion transmembrane transport;GO:0043268 positive regulation of potassium ion transport
ENSMUSG00000020067	68802	Mypn	GO:0070593 dendrite self-avoidance;GO:0045214 sarcomere organization;GO:0008038 neuron recognition
ENSMUSG00000051373	227721	Plpp7	GO:0010832 negative regulation of myotube differentiation;GO:0051154 negative regulation of striated muscle cell differentiation;GO:0010830 regulation of myotube differentiation
ENSMUSG00000073600	381148	Prob1	GO:0008150 biological_process
ENSMUSG00000039891	378431	Txlnb	GO:0008150 biological_process
ENSMUSG00000051747	22138	Ttn	GO:0043056 forward locomotion;GO:0030241 skeletal muscle myosin thick filament assembly;GO:0071688 striated muscle myosin thick filament assembly
ENSMUSG00000031791	74166	Tmem38a	GO:0014808 release of sequestered calcium ion into cytosol by sarcoplasmic reticulum;GO:0071313 cellular response to caffeine;GO:1903514 release of sequestered calcium ion into cytosol by endoplasmic reticulum
ENSMUSG00000032322	19200	Pstpip1	GO:0030041 actin filament polymerization;GO:0008154 actin polymerization or depolymerization;GO:0051258 protein polymerization
ENSMUSG00000025006	20411	Sorbs1	GO:1904393 regulation of skeletal muscle acetylcholine-gated channel clustering;GO:0045725 positive regulation of glycogen biosynthetic process;GO:0030038 contractile actin filament bundle assembly
ENSMUSG00000044951	238564	Mylk4
ENSMUSG00000031098	55925	Syt8	GO:0048791 calcium ion-regulated exocytosis of neurotransmitter;GO:0007340 acrosome reaction;GO:0014059 regulation of dopamine secretion
ENSMUSG00000051985	226438	Igfn1	GO:0010842 retina layer formation;GO:0003407 neural retina development;GO:0060042 retina morphogenesis in camera-type eye
ENSMUSG00000074892	93961	B3galt5	GO:0006486 protein glycosylation;GO:0043413 macromolecule glycosylation;GO:0070085 glycosylation
ENSMUSG00000042485	66175	Mustn1	GO:1902730 positive regulation of proteoglycan biosynthetic process;GO:1902732 positive regulation of chondrocyte proliferation;GO:0035988 chondrocyte proliferation
ENSMUSG00000049134	18175	Nrap	GO:0071691 cardiac muscle thin filament assembly;GO:0055003 cardiac myofibril assembly;GO:0030239 myofibril assembly
ENSMUSG00000074001	72330	Klhl40	GO:0098528 skeletal muscle fiber differentiation;GO:0048741 skeletal muscle fiber development;GO:0032435 negative regulation of proteasomal ubiquitin-dependent protein catabolic process
ENSMUSG00000021200	65256	Asb2	GO:0014732 skeletal muscle atrophy;GO:0014891 striated muscle atrophy;GO:0071800 podosome assembly
ENSMUSG00000078949	100043899	R3hdml	GO:0010466 negative regulation of peptidase activity;GO:0045861 negative regulation of proteolysis;GO:0051346 negative regulation of hydrolase activity
ENSMUSG00000031970	72185	Dbndd1	GO:0006469 negative regulation of protein kinase activity;GO:0033673 negative regulation of kinase activity;GO:0051348 negative regulation of transferase activity
ENSMUSG00000038580	20287	Sct	GO:1903639 regulation of gastrin-induced gastric acid secretion;GO:1903640 negative regulation of gastrin-induced gastric acid secretion;GO:0090187 positive regulation of pancreatic juice secretion
ENSMUSG00000000126	216795	Wnt9a	GO:0032331 negative regulation of chondrocyte differentiation;GO:0061037 negative regulation of cartilage development;GO:0035115 embryonic forelimb morphogenesis
ENSMUSG00000001334	384061	Fndc5	GO:0090336 positive regulation of brown fat cell differentiation;GO:0014850 response to muscle activity;GO:0090335 regulation of brown fat cell differentiation
ENSMUSG00000026414	21956	Tnnt2	GO:0032972 regulation of muscle filament sliding speed;GO:0032971 regulation of muscle filament sliding;GO:0030049 muscle filament sliding
ENSMUSG00000015843	20183	Rxrg	GO:0048384 retinoic acid receptor signaling pathway;GO:1901522 positive regulation of transcription from RNA polymerase II promoter involved in cellular response to chemical stimulus;GO:0031641 regulation of myelination
ENSMUSG00000061859	12695	Patj	GO:0120192 tight junction assembly;GO:0120193 tight junction organization;GO:0031023 microtubule organizing center organization
ENSMUSG00000020475	56012	Pgam2	GO:0046689 response to mercury ion;GO:0006735 NADH regeneration;GO:0061621 canonical glycolysis
ENSMUSG00000032968	16322	Inha	GO:0046882 negative regulation of follicle-stimulating hormone secretion;GO:0046880 regulation of follicle-stimulating hormone secretion;GO:0042541 hemoglobin biosynthetic process
ENSMUSG00000039824	216459	Myl6b	GO:0030049 muscle filament sliding;GO:0033275 actin-myosin filament sliding;GO:0070252 actin-mediated cell contraction
ENSMUSG00000079428	100040972	Tceal7	GO:0032088 negative regulation of NF-kappaB transcription factor activity;GO:0043433 negative regulation of DNA-binding transcription factor activity;GO:0051090 regulation of DNA-binding transcription factor activity
ENSMUSG00000047591	378435	Mafa	GO:0007263 nitric oxide mediated signal transduction;GO:0030073 insulin secretion;GO:0030072 peptide hormone secretion
ENSMUSG00000078815	54378	Cacng6	GO:1902514 regulation of calcium ion transmembrane transport via high voltage-gated calcium channel;GO:0070588 calcium ion transmembrane transport;GO:1903169 regulation of calcium ion transmembrane transport
ENSMUSG00000075330	68162	A930003A15Rik	GO:0008150 biological_process
ENSMUSG00000037139	242702	Myom3	GO:0006936 muscle contraction;GO:0003012 muscle system process;GO:0003008 system process
ENSMUSG00000006435	18011	Neurl1a	GO:0048170 positive regulation of long-term neuronal synaptic plasticity;GO:0090129 positive regulation of synapse maturation;GO:0045741 positive regulation of epidermal growth factor-activated receptor activity
ENSMUSG00000030730	11937	Atp2a1	GO:0051659 maintenance of mitochondrion location;GO:0031446 regulation of fast-twitch skeletal muscle fiber contraction;GO:0031448 positive regulation of fast-twitch skeletal muscle fiber contraction
ENSMUSG00000042429	11539	Adora1	GO:0032244 positive regulation of nucleoside transport;GO:0032900 negative regulation of neurotrophin production;GO:0042323 negative regulation of circadian sleep/wake cycle, non-REM sleep
ENSMUSG00000052854	27206	Nrk	GO:0060721 regulation of spongiotrophoblast cell proliferation;GO:0060723 regulation of cell proliferation involved in embryonic placenta development;GO:0007567 parturition
ENSMUSG00000031734	16373	Irx3	GO:0003165 Purkinje myocyte development;GO:0003167 atrioventricular bundle cell differentiation;GO:0072086 specification of loop of Henle identity
ENSMUSG00000032648	19309	Pygm	GO:0005980 glycogen catabolic process;GO:0009251 glucan catabolic process;GO:0044247 cellular polysaccharide catabolic process
ENSMUSG00000085272	381835	Sbk3	GO:0006468 protein phosphorylation;GO:0016310 phosphorylation;GO:0006796 phosphate-containing compound metabolic process
ENSMUSG00000026458	68507	Ppfia4	GO:0050808 synapse organization;GO:0034330 cell junction organization;GO:0016043 cellular component organization
ENSMUSG00000028773	14077	Fabp3	GO:0140214 positive regulation of long-chain fatty acid import into cell;GO:2001245 regulation of phosphatidylcholine biosynthetic process;GO:0140212 regulation of long-chain fatty acid import into cell
ENSMUSG00000033060	380928	Lmo7	GO:0045944 positive regulation of transcription by RNA polymerase II;GO:0045893 positive regulation of transcription, DNA-templated;GO:1903508 positive regulation of nucleic acid-templated transcription
ENSMUSG00000031626	234214	Sorbs2	GO:1904393 regulation of skeletal muscle acetylcholine-gated channel clustering;GO:0003298 physiological muscle hypertrophy;GO:0003301 physiological cardiac muscle hypertrophy
ENSMUSG00000041548	80888	Hspb8	GO:1905335 regulation of aggrephagy;GO:1905337 positive regulation of aggrephagy;GO:0034620 cellular response to unfolded protein
ENSMUSG00000061723	21957	Tnnt3	GO:1903612 positive regulation of calcium-dependent ATPase activity;GO:1903610 regulation of calcium-dependent ATPase activity;GO:0003009 skeletal muscle contraction
ENSMUSG00000036006	193385	Ripor2	GO:1903904 negative regulation of establishment of T cell polarity;GO:1905872 negative regulation of protein localization to cell leading edge;GO:2001107 negative regulation of Rho guanyl-nucleotide exchange factor activity
ENSMUSG00000060913	381485	Trim55	GO:0010934 macrophage cytokine production;GO:0061082 myeloid leukocyte cytokine production;GO:0050904 diapedesis
ENSMUSG00000026971	16420	Itgb6	GO:0061520 Langerhans cell differentiation;GO:0071604 transforming growth factor beta production;GO:0060435 bronchiole development
ENSMUSG00000017969	19223	Ptgis	GO:0035360 positive regulation of peroxisome proliferator activated receptor signaling pathway;GO:1900119 positive regulation of execution phase of apoptosis;GO:0035358 regulation of peroxisome proliferator activated receptor signaling pathway
ENSMUSG00000050503	74165	Fbxl22	GO:0043153 entrainment of circadian clock by photoperiod;GO:0009648 photoperiodism;GO:0009649 entrainment of circadian clock
ENSMUSG00000044033	545428	Ccdc141	GO:0070593 dendrite self-avoidance;GO:0051642 centrosome localization;GO:0061842 microtubule organizing center localization
ENSMUSG00000020182	13195	Ddc	GO:0015842 aminergic neurotransmitter loading into synaptic vesicle;GO:0042427 serotonin biosynthetic process;GO:1901162 primary amino compound biosynthetic process
ENSMUSG00000001763	232670	Tspan33	GO:0046931 pore complex assembly;GO:0072659 protein localization to plasma membrane;GO:1990778 protein localization to cell periphery
ENSMUSG00000047810	78317	Ccdc88b	GO:0042832 defense response to protozoan;GO:0001562 response to protozoan;GO:0031122 cytoplasmic microtubule organization
ENSMUSG00000001864	108897	Aif1l	GO:0097178 ruffle assembly;GO:0031529 ruffle organization;GO:0051017 actin filament bundle assembly
ENSMUSG00000061603	238161	Akap6	GO:1902261 positive regulation of delayed rectifier potassium channel activity;GO:2000481 positive regulation of cAMP-dependent protein kinase activity;GO:0060316 positive regulation of ryanodine-sensitive calcium-release channel activity
ENSMUSG00000043251	277978	Exoc3l	GO:0051601 exocyst localization;GO:0030072 peptide hormone secretion;GO:0002790 peptide secretion
ENSMUSG00000020882	12295	Cacnb1	GO:1902514 regulation of calcium ion transmembrane transport via high voltage-gated calcium channel;GO:1904646 cellular response to amyloid-beta;GO:1904645 response to amyloid-beta
ENSMUSG00000034295	225288	Fhod3	GO:0051639 actin filament network formation;GO:0055003 cardiac myofibril assembly;GO:0030866 cortical actin cytoskeleton organization
ENSMUSG00000034687	231470	Fras1	GO:0003338 metanephros morphogenesis;GO:0001656 metanephros development;GO:0060993 kidney morphogenesis
ENSMUSG00000020169	382427	Best3	GO:0006821 chloride transport;GO:0015698 inorganic anion transport;GO:0043271 negative regulation of ion transport
ENSMUSG00000040254	108151	Sema3d	GO:0048843 negative regulation of axon extension involved in axon guidance;GO:0048841 regulation of axon extension involved in axon guidance;GO:0071526 semaphorin-plexin signaling pathway
ENSMUSG00000070802	434128	Pnma8b	GO:0008150 biological_process
ENSMUSG00000044461	219134	Shisa2	GO:0040037 negative regulation of fibroblast growth factor receptor signaling pathway;GO:0040036 regulation of fibroblast growth factor receptor signaling pathway;GO:0090288 negative regulation of cellular response to growth factor stimulus
ENSMUSG00000042686	57339	Jph1	GO:0007517 muscle organ development;GO:0061061 muscle structure development;GO:0048513 animal organ development
ENSMUSG00000024302	13527	Dtna	GO:0099536 synaptic signaling;GO:0007267 cell-cell signaling;GO:0023052 signaling
ENSMUSG00000021182	68339	Ccdc88c	GO:0003383 apical constriction;GO:0035567 non-canonical Wnt signaling pathway;GO:0003382 epithelial cell morphogenesis
ENSMUSG00000038763	116904	Alpk3	GO:0055013 cardiac muscle cell development;GO:0055006 cardiac cell development;GO:0055007 cardiac muscle cell differentiation
ENSMUSG00000029167	19017	Ppargc1a	GO:2000184 positive regulation of progesterone biosynthetic process;GO:2000182 regulation of progesterone biosynthetic process;GO:1904633 regulation of podocyte apoptotic process
ENSMUSG00000026253	11449	Chrng	GO:0003009 skeletal muscle contraction;GO:0095500 acetylcholine receptor signaling pathway;GO:1905145 cellular response to acetylcholine
ENSMUSG00000009487	18419	Otog	GO:0019566 arabinose metabolic process;GO:0046373 L-arabinose metabolic process;GO:0019321 pentose metabolic process
ENSMUSG00000021636	218518	Marveld2	GO:0061028 establishment of endothelial barrier;GO:0001885 endothelial cell development;GO:0070830 bicellular tight junction assembly
ENSMUSG00000064179	21955	Tnnt1	GO:0031444 slow-twitch skeletal muscle fiber contraction;GO:0003010 voluntary skeletal muscle contraction;GO:0014721 twitch skeletal muscle contraction
ENSMUSG00000026443	16980	Lrrn2
ENSMUSG00000026594	78255	Ralgps2	GO:0032485 regulation of Ral protein signal transduction;GO:0007265 Ras protein signal transduction;GO:0046578 regulation of Ras protein signal transduction
ENSMUSG00000034685	217219	Fam171a2	GO:0008150 biological_process
ENSMUSG00000058897	77018	Col25a1	GO:0060385 axonogenesis involved in innervation;GO:0060384 innervation;GO:0021675 nerve development
ENSMUSG00000031097	21953	Tnni2	GO:0003009 skeletal muscle contraction;GO:0050879 multicellular organismal movement;GO:0050881 musculoskeletal movement
ENSMUSG00000044288	12801	Cnr1	GO:0098920 retrograde trans-synaptic signaling by lipid;GO:0098921 retrograde trans-synaptic signaling by endocannabinoid;GO:0099552 trans-synaptic signaling by lipid, modulating synaptic transmission
ENSMUSG00000042724	338372	Map3k9	GO:0046777 protein autophosphorylation;GO:0043065 positive regulation of apoptotic process;GO:0043068 positive regulation of programmed cell death
ENSMUSG00000020061	109272	Mybpc1	GO:0006936 muscle contraction;GO:0003012 muscle system process;GO:0003008 system process
ENSMUSG00000034438	76074	Gbp8	GO:0042832 defense response to protozoan;GO:0001562 response to protozoan;GO:0071346 cellular response to interferon-gamma
ENSMUSG00000018166	13867	Erbb3	GO:0055025 positive regulation of cardiac muscle tissue development;GO:0045844 positive regulation of striated muscle tissue development;GO:0048636 positive regulation of muscle organ development
ENSMUSG00000047501	12740	Cldn4	GO:1905050 positive regulation of metallopeptidase activity;GO:1905048 regulation of metallopeptidase activity;GO:0070293 renal absorption
ENSMUSG00000006457	11474	Actn3	GO:1902690 positive regulation of NAD metabolic process;GO:1904025 positive regulation of glucose catabolic process to lactate via pyruvate;GO:1900159 positive regulation of bone mineralization involved in bone maturation
ENSMUSG00000049686	109305	Orai1	GO:0002115 store-operated calcium entry;GO:0070509 calcium ion import;GO:0045762 positive regulation of adenylate cyclase activity
ENSMUSG00000030353	21679	Tead4	GO:0001830 trophectodermal cell fate commitment;GO:0035329 hippo signaling;GO:0001829 trophectodermal cell differentiation
ENSMUSG00000038086	69253	Hspb2	GO:0007525 somatic muscle development;GO:0042026 protein refolding;GO:0009408 response to heat
ENSMUSG00000028518	108079	Prkaa2	GO:1990044 protein localization to lipid droplet;GO:0062028 regulation of stress granule assembly;GO:1905691 lipid droplet disassembly
ENSMUSG00000035296	24053	Sgcg	GO:0060047 heart contraction;GO:0003015 heart process;GO:0048738 cardiac muscle tissue development
ENSMUSG00000033788	26903	Dysf	GO:0002280 monocyte activation involved in immune response;GO:1901842 negative regulation of high voltage-gated calcium channel activity;GO:0042117 monocyte activation
ENSMUSG00000028643	69216	Svbp	GO:1905048 regulation of metallopeptidase activity;GO:0010596 negative regulation of endothelial cell migration;GO:0010633 negative regulation of epithelial cell migration
ENSMUSG00000052852	52250	Reep1	GO:0071786 endoplasmic reticulum tubular network organization;GO:0051205 protein insertion into membrane;GO:0007029 endoplasmic reticulum organization
ENSMUSG00000028348	68016	Cavin4	GO:0055003 cardiac myofibril assembly;GO:0007266 Rho protein signal transduction;GO:0030239 myofibril assembly
ENSMUSG00000072720	74376	Myo18b	GO:0055013 cardiac muscle cell development;GO:0055006 cardiac cell development;GO:0001570 vasculogenesis
ENSMUSG00000030592	20190	Ryr1	GO:0014808 release of sequestered calcium ion into cytosol by sarcoplasmic reticulum;GO:0071313 cellular response to caffeine;GO:1903514 release of sequestered calcium ion into cytosol by endoplasmic reticulum
ENSMUSG00000061082	56096	Plac1	GO:0090214 spongiotrophoblast layer developmental growth;GO:0060712 spongiotrophoblast layer development;GO:0001892 embryonic placenta development
ENSMUSG00000021768	27389	Dusp13	GO:0006470 protein dephosphorylation;GO:0043409 negative regulation of MAPK cascade;GO:0016311 dephosphorylation
ENSMUSG00000026211	98733	Obsl1	GO:0010842 retina layer formation;GO:0034067 protein localization to Golgi apparatus;GO:0050775 positive regulation of dendrite morphogenesis
ENSMUSG00000002831	57435	Plin4
ENSMUSG00000052331	329154	Ankrd44	GO:0008150 biological_process
ENSMUSG00000071540	100504518	3425401B19Rik	GO:0070886 positive regulation of calcineurin-NFAT signaling cascade;GO:0106058 positive regulation of calcineurin-mediated signaling;GO:0070884 regulation of calcineurin-NFAT signaling cascade
ENSMUSG00000035642	66273	Aamdc	GO:0045600 positive regulation of fat cell differentiation;GO:0045598 regulation of fat cell differentiation;GO:0043066 negative regulation of apoptotic process
ENSMUSG00000029804	73998	Herc3	GO:0016567 protein ubiquitination;GO:0006511 ubiquitin-dependent protein catabolic process;GO:0019941 modification-dependent protein catabolic process
ENSMUSG00000020173	12808	Cobl	GO:0048669 collateral sprouting in absence of injury;GO:0001757 somite specification;GO:0048668 collateral sprouting
ENSMUSG00000096054	64009	Syne1	GO:0043578 nuclear matrix organization;GO:0090292 nuclear matrix anchoring at nuclear membrane;GO:0051457 maintenance of protein location in nucleus
ENSMUSG00000032511	20271	Scn5a	GO:0098912 membrane depolarization during atrial cardiac muscle cell action potential;GO:0086048 membrane depolarization during bundle of His cell action potential;GO:0086017 Purkinje myocyte action potential
ENSMUSG00000003134	54610	Tbc1d8	GO:0090630 activation of GTPase activity;GO:0043547 positive regulation of GTPase activity;GO:0043087 regulation of GTPase activity
ENSMUSG00000027199	67092	Gatm	GO:0006600 creatine metabolic process;GO:0006601 creatine biosynthetic process;GO:0014889 muscle atrophy
ENSMUSG00000025795	192678	Rassf3	GO:0042981 regulation of apoptotic process;GO:0043067 regulation of programmed cell death;GO:0010941 regulation of cell death
ENSMUSG00000028420	52076	Tmem38b	GO:0061033 secretion by lung epithelial cell involved in lung growth;GO:0070278 extracellular matrix constituent secretion;GO:0014808 release of sequestered calcium ion into cytosol by sarcoplasmic reticulum
ENSMUSG00000026228	15559	Htr2b	GO:0071418 cellular response to amine stimulus;GO:1904014 response to serotonin;GO:1904015 cellular response to serotonin
ENSMUSG00000026950	17996	Neb	GO:0071691 cardiac muscle thin filament assembly;GO:0055003 cardiac myofibril assembly;GO:0045214 sarcomere organization
ENSMUSG00000063659	30928	Zbtb18	GO:0021766 hippocampus development;GO:0021761 limbic system development;GO:0021549 cerebellum development
ENSMUSG00000038618	66985	Rassf7	GO:0070507 regulation of microtubule cytoskeleton organization;GO:0032886 regulation of microtubule-based process;GO:0051493 regulation of cytoskeleton organization
ENSMUSG00000021373	67252	Cap2	GO:0019933 cAMP-mediated signaling;GO:0045761 regulation of adenylate cyclase activity;GO:0019935 cyclic-nucleotide-mediated signaling
ENSMUSG00000001270	12709	Ckb	GO:0140651 futile creatine cycle;GO:0006599 phosphagen metabolic process;GO:0006603 phosphocreatine metabolic process
ENSMUSG00000035783	11475	Acta2	GO:0061874 positive regulation of hepatic stellate cell contraction;GO:0061870 positive regulation of hepatic stellate cell migration;GO:0061873 regulation of hepatic stellate cell contraction
ENSMUSG00000040287	237611	Stac3	GO:1901387 positive regulation of voltage-gated calcium channel activity;GO:0007274 neuromuscular synaptic transmission;GO:0003009 skeletal muscle contraction
ENSMUSG00000034675	56320	Dbn1	GO:1904113 negative regulation of muscle filament sliding;GO:0010643 cell communication by chemical coupling;GO:1902897 regulation of postsynaptic density protein 95 clustering
ENSMUSG00000022105	19645	Rb1	GO:0031134 sister chromatid biorientation;GO:0071930 negative regulation of transcription involved in G1/S transition of mitotic cell cycle;GO:1902948 negative regulation of tau-protein kinase activity
ENSMUSG00000039126	353211	Prune2	GO:0006915 apoptotic process;GO:0012501 programmed cell death;GO:0008219 cell death
ENSMUSG00000044938	244923	Klhl31	GO:0046329 negative regulation of JNK cascade;GO:0032873 negative regulation of stress-activated MAPK cascade;GO:0070303 negative regulation of stress-activated protein kinase signaling cascade
ENSMUSG00000026447	240752	Pik3c2b	GO:0036092 phosphatidylinositol-3-phosphate biosynthetic process;GO:0014065 phosphatidylinositol 3-kinase signaling;GO:0043491 protein kinase B signaling
ENSMUSG00000026251	11447	Chrnd	GO:0048630 skeletal muscle tissue growth;GO:0003009 skeletal muscle contraction;GO:0095500 acetylcholine receptor signaling pathway
ENSMUSG00000019843	14360	Fyn	GO:0000304 response to singlet oxygen;GO:1905430 cellular response to glycine;GO:1905429 response to glycine
ENSMUSG00000055027	12180	Smyd1	GO:0010831 positive regulation of myotube differentiation;GO:0010830 regulation of myotube differentiation;GO:0045663 positive regulation of myoblast differentiation
ENSMUSG00000052105	68617	Mtcl1	GO:0090314 positive regulation of protein targeting to membrane;GO:0090313 regulation of protein targeting to membrane;GO:0045197 establishment or maintenance of epithelial cell apical/basal polarity
ENSMUSG00000027559	12350	Car3	GO:0006730 one-carbon metabolic process;GO:0006979 response to oxidative stress;GO:0009617 response to bacterium
ENSMUSG00000028464	22004	Tpm2	GO:0043462 regulation of ATP-dependent activity;GO:0006936 muscle contraction;GO:0003012 muscle system process
ENSMUSG00000021765	14313	Fst	GO:0051798 positive regulation of hair follicle development;GO:0032926 negative regulation of activin receptor signaling pathway;GO:0043616 keratinocyte proliferation
ENSMUSG00000038132	666794	Rbm24	GO:1902811 positive regulation of skeletal muscle fiber differentiation;GO:1902809 regulation of skeletal muscle fiber differentiation;GO:1905870 positive regulation of 3'-UTR-mediated mRNA stabilization
ENSMUSG00000057123	14613	Gja5	GO:0086044 atrial cardiac muscle cell to AV node cell communication by electrical coupling;GO:0098906 regulation of Purkinje myocyte action potential;GO:1990029 vasomotion
ENSMUSG00000032717	17240	Mdfi	GO:0009950 dorsal/ventral axis specification;GO:0060707 trophoblast giant cell differentiation;GO:0060706 cell differentiation involved in embryonic placenta development
ENSMUSG00000027499	18767	Pkia	GO:2000480 negative regulation of cAMP-dependent protein kinase activity;GO:2000479 regulation of cAMP-dependent protein kinase activity;GO:0042308 negative regulation of protein import into nucleus
ENSMUSG00000038463	320078	Olfml2b	GO:0030198 extracellular matrix organization;GO:0043062 extracellular structure organization;GO:0045229 external encapsulating structure organization
ENSMUSG00000006576	20536	Slc4a3	GO:0015701 bicarbonate transport;GO:0061337 cardiac conduction;GO:0051453 regulation of intracellular pH
ENSMUSG00000030557	17258	Mef2a	GO:0055005 ventricular cardiac myofibril assembly;GO:0070375 ERK5 cascade;GO:0055015 ventricular cardiac muscle cell development
ENSMUSG00000054434	330189	Tmem120b	GO:0051291 protein heterooligomerization;GO:0045444 fat cell differentiation;GO:0051259 protein complex oligomerization
ENSMUSG00000028631	60613	Kcnq4	GO:0042472 inner ear morphogenesis;GO:0042471 ear morphogenesis;GO:0071805 potassium ion transmembrane transport
ENSMUSG00000057751	230971	Megf6	GO:0008150 biological_process
ENSMUSG00000005148	12224	Klf5	GO:0061586 positive regulation of transcription by transcription factor localization;GO:0099156 cell-cell signaling via exosome;GO:0014901 satellite cell activation involved in skeletal muscle regeneration
ENSMUSG00000004891	18008	Nes	GO:0030842 regulation of intermediate filament depolymerization;GO:0030844 positive regulation of intermediate filament depolymerization;GO:0045108 regulation of intermediate filament polymerization or depolymerization
ENSMUSG00000011148	11565	Adssl1	GO:0006531 aspartate metabolic process;GO:0044209 AMP salvage;GO:0044208 'de novo' AMP biosynthetic process
ENSMUSG00000038271	320678	Iffo1	GO:1990683 DNA double-strand break attachment to nuclear envelope;GO:1990166 protein localization to site of double-strand break;GO:0097240 chromosome attachment to the nuclear envelope
ENSMUSG00000027510	56190	Rbm38	GO:0006977 DNA damage response, signal transduction by p53 class mediator resulting in cell cycle arrest;GO:0006978 DNA damage response, signal transduction by p53 class mediator resulting in transcription of p21 class mediator;GO:0070935 3'-UTR-mediated mRNA stabilization
ENSMUSG00000027288	20402	Zfp106	GO:0008286 insulin receptor signaling pathway;GO:0032869 cellular response to insulin stimulus;GO:0032868 response to insulin
ENSMUSG00000025272	56191	Tro	GO:0030308 negative regulation of cell growth;GO:0045926 negative regulation of growth;GO:0001558 regulation of cell growth
ENSMUSG00000019278	13479	Dpep1	GO:0016999 antibiotic metabolic process;GO:0006751 glutathione catabolic process;GO:0050667 homocysteine metabolic process
ENSMUSG00000023067	12575	Cdkn1a	GO:1905178 regulation of cardiac muscle tissue regeneration;GO:1905179 negative regulation of cardiac muscle tissue regeneration;GO:0071493 cellular response to UV-B
ENSMUSG00000033065	18642	Pfkm	GO:0093001 glycolysis from storage polysaccharide through glucose-1-phosphate;GO:0061622 glycolytic process through glucose-1-phosphate;GO:0005980 glycogen catabolic process
ENSMUSG00000079243	22437	Xirp1	GO:0045214 sarcomere organization;GO:0030239 myofibril assembly;GO:0055002 striated muscle cell development
ENSMUSG00000020722	12299	Cacng1	GO:0070296 sarcoplasmic reticulum calcium ion transport;GO:1902514 regulation of calcium ion transmembrane transport via high voltage-gated calcium channel;GO:0045933 positive regulation of muscle contraction
ENSMUSG00000032388	27965	Spg21	GO:0008150 biological_process
ENSMUSG00000034648	16979	Lrrn1	GO:0051965 positive regulation of synapse assembly;GO:0051963 regulation of synapse assembly;GO:1901890 positive regulation of cell junction assembly
ENSMUSG00000022995	13800	Enah	GO:0070358 actin polymerization-dependent cell motility;GO:0008154 actin polymerization or depolymerization;GO:0001843 neural tube closure
ENSMUSG00000027257	80708	Pacsin3	GO:0097320 plasma membrane tubulation;GO:0051044 positive regulation of membrane protein ectodomain proteolysis;GO:0051043 regulation of membrane protein ectodomain proteolysis
ENSMUSG00000031700	108682	Gpt2	GO:0042851 L-alanine metabolic process;GO:0006522 alanine metabolic process;GO:0009078 pyruvate family amino acid metabolic process
ENSMUSG00000032267	235323	Usp28	GO:0042771 intrinsic apoptotic signaling pathway in response to DNA damage by p53 class mediator;GO:0072332 intrinsic apoptotic signaling pathway by p53 class mediator;GO:0008630 intrinsic apoptotic signaling pathway in response to DNA damage
ENSMUSG00000074607	269389	Tox2	GO:0045944 positive regulation of transcription by RNA polymerase II;GO:0045893 positive regulation of transcription, DNA-templated;GO:1903508 positive regulation of nucleic acid-templated transcription
ENSMUSG00000020646	67216	Mboat2	GO:0036150 phosphatidylserine acyl-chain remodeling;GO:0036152 phosphatidylethanolamine acyl-chain remodeling;GO:0036151 phosphatidylcholine acyl-chain remodeling
ENSMUSG00000018648	56405	Dusp14	GO:0006470 protein dephosphorylation;GO:0016311 dephosphorylation;GO:0006796 phosphate-containing compound metabolic process
ENSMUSG00000021203	68149	Otub2	GO:0033183 negative regulation of histone ubiquitination;GO:1901314 regulation of histone H2A K63-linked ubiquitination;GO:1901315 negative regulation of histone H2A K63-linked ubiquitination
ENSMUSG00000002076	74377	Hsf2bp	GO:1990918 double-strand break repair involved in meiotic recombination;GO:0007144 female meiosis I;GO:0007141 male meiosis I
ENSMUSG00000029361	18125	Nos1	GO:0061875 negative regulation of hepatic stellate cell contraction;GO:0140196 positive regulation of adenylate cyclase-activating adrenergic receptor signaling pathway involved in heart process;GO:0061873 regulation of hepatic stellate cell contraction
ENSMUSG00000029298	236573	Gbp9	GO:0044406 adhesion of symbiont to host;GO:0042832 defense response to protozoan;GO:0001562 response to protozoan
ENSMUSG00000030284	171508	Creld1	GO:0008150 biological_process
ENSMUSG00000023809	20112	Rps6ka2	GO:0010658 striated muscle cell apoptotic process;GO:0010659 cardiac muscle cell apoptotic process;GO:0002035 brain renin-angiotensin system
ENSMUSG00000039376	68760	Synpo2l	GO:0035025 positive regulation of Rho protein signal transduction;GO:0045214 sarcomere organization;GO:0051496 positive regulation of stress fiber assembly
ENSMUSG00000047963	52331	Stbd1	GO:0061723 glycophagy;GO:0005980 glycogen catabolic process;GO:0009251 glucan catabolic process
ENSMUSG00000029528	19303	Pxn	GO:0060396 growth hormone receptor signaling pathway;GO:0071378 cellular response to growth hormone stimulus;GO:0060416 response to growth hormone
ENSMUSG00000037568	226841	Vash2	GO:0060716 labyrinthine layer blood vessel development;GO:0000768 syncytium formation by plasma membrane fusion;GO:0140253 cell-cell fusion
ENSMUSG00000015944	80909	Castor2	GO:1903576 response to L-arginine;GO:1903577 cellular response to L-arginine;GO:1904262 negative regulation of TORC1 signaling
ENSMUSG00000037904	74251	Ankrd9	GO:0006878 cellular copper ion homeostasis;GO:0055070 copper ion homeostasis;GO:0046916 cellular transition metal ion homeostasis
ENSMUSG00000025789	20450	St8sia2	GO:0001574 ganglioside biosynthetic process;GO:0006491 N-glycan processing;GO:0001573 ganglioside metabolic process
ENSMUSG00000024381	30948	Bin1	GO:0106135 negative regulation of cardiac muscle cell contraction;GO:1903946 negative regulation of ventricular cardiac muscle cell action potential;GO:1904878 negative regulation of calcium ion transmembrane transport via high voltage-gated calcium channel
ENSMUSG00000058056	72333	Palld	GO:0003334 keratinocyte development;GO:0003382 epithelial cell morphogenesis;GO:0007156 homophilic cell adhesion via plasma membrane adhesion molecules
ENSMUSG00000036769	72404	Wdr44	GO:0030334 regulation of cell migration;GO:2000145 regulation of cell motility;GO:0040012 regulation of locomotion
ENSMUSG00000044716	231134	Dok7	GO:0061098 positive regulation of protein tyrosine kinase activity;GO:0007528 neuromuscular junction development;GO:0043113 receptor clustering
ENSMUSG00000023074	70380	Mospd1	GO:0000122 negative regulation of transcription by RNA polymerase II;GO:0045892 negative regulation of transcription, DNA-templated;GO:1903507 negative regulation of nucleic acid-templated transcription
ENSMUSG00000014773	13388	Dll1	GO:0021688 cerebellar molecular layer formation;GO:0097102 endothelial tip cell fate specification;GO:0021687 cerebellar molecular layer morphogenesis
ENSMUSG00000044646	207259	Zbtb7c	GO:1903025 regulation of RNA polymerase II regulatory region sequence-specific DNA binding;GO:2000677 regulation of transcription regulatory region DNA binding;GO:0045600 positive regulation of fat cell differentiation
ENSMUSG00000027438	17957	Napb	GO:0035494 SNARE complex disassembly;GO:0010807 regulation of synaptic vesicle priming;GO:0035249 synaptic transmission, glutamatergic
ENSMUSG00000038859	66898	Baiap2l1	GO:0051764 actin crosslink formation;GO:2000251 positive regulation of actin cytoskeleton reorganization;GO:2000249 regulation of actin cytoskeleton reorganization
ENSMUSG00000018796	14081	Acsl1	GO:0010747 positive regulation of long-chain fatty acid import across plasma membrane;GO:0140214 positive regulation of long-chain fatty acid import into cell;GO:0035338 long-chain fatty-acyl-CoA biosynthetic process
ENSMUSG00000061689	228836	Dlgap4	GO:0098962 regulation of postsynaptic neurotransmitter receptor activity;GO:0099601 regulation of neurotransmitter receptor activity;GO:0010469 regulation of signaling receptor activity
ENSMUSG00000050315	118449	Synpo2	GO:2000298 regulation of Rho-dependent protein serine/threonine kinase activity;GO:0061684 chaperone-mediated autophagy;GO:0032233 positive regulation of actin filament bundle assembly
ENSMUSG00000024176	20681	Sox8	GO:0072034 renal vesicle induction;GO:0060018 astrocyte fate commitment;GO:0072289 metanephric nephron tubule formation
ENSMUSG00000036306	211134	Lzts1	GO:0016242 negative regulation of macroautophagy;GO:0010507 negative regulation of autophagy;GO:0048814 regulation of dendrite morphogenesis
ENSMUSG00000020216	71912	Jsrp1	GO:0060314 regulation of ryanodine-sensitive calcium-release channel activity;GO:0003009 skeletal muscle contraction;GO:0050879 multicellular organismal movement
ENSMUSG00000067071	55927	Hes6	GO:0043433 negative regulation of DNA-binding transcription factor activity;GO:0009952 anterior/posterior pattern specification;GO:0003002 regionalization
ENSMUSG00000040694	11811	Apobec2	GO:0016554 cytidine to uridine editing;GO:0016553 base conversion or substitution editing;GO:0080111 DNA demethylation
ENSMUSG00000036473	224617	Tbc1d24	GO:0036475 neuron death in response to oxidative stress;GO:1902083 negative regulation of peptidyl-cysteine S-nitrosylation;GO:2000169 regulation of peptidyl-cysteine S-nitrosylation
ENSMUSG00000058914	81799	C1qtnf3	GO:0070165 positive regulation of adiponectin secretion;GO:0070163 regulation of adiponectin secretion;GO:0071638 negative regulation of monocyte chemotactic protein-1 production
ENSMUSG00000055489	233246	Ano5	GO:1902476 chloride transmembrane transport;GO:0098661 inorganic anion transmembrane transport;GO:0006821 chloride transport
ENSMUSG00000001053	212706	N4bp3	GO:0007399 nervous system development;GO:0048731 system development;GO:0007275 multicellular organism development
ENSMUSG00000053192	56772	Mllt11	GO:0051901 positive regulation of mitochondrial depolarization;GO:1904181 positive regulation of membrane depolarization;GO:0051900 regulation of mitochondrial depolarization
ENSMUSG00000026854	74270	Usp20	GO:0071108 protein K48-linked deubiquitination;GO:0070536 protein K63-linked deubiquitination;GO:0016579 protein deubiquitination
ENSMUSG00000028649	11426	Macf1	GO:0150011 regulation of neuron projection arborization;GO:0006620 post-translational protein targeting to endoplasmic reticulum membrane;GO:0043001 Golgi to plasma membrane protein transport
ENSMUSG00000024127	213760	Prepl	GO:0043001 Golgi to plasma membrane protein transport;GO:0006893 Golgi to plasma membrane transport;GO:0061951 establishment of protein localization to plasma membrane
ENSMUSG00000090066	102634333	1110002E22Rik	GO:0008150 biological_process
ENSMUSG00000078566	12176	Bnip3	GO:0071279 cellular response to cobalt ion;GO:1990144 intrinsic apoptotic signaling pathway in response to hypoxia;GO:0032025 response to cobalt ion
ENSMUSG00000024663	74760	Rab3il1	GO:0032635 interleukin-6 production;GO:0001816 cytokine production;GO:0006887 exocytosis
ENSMUSG00000097487	73635	Ptges3l	GO:0051131 chaperone-mediated protein complex assembly;GO:0006457 protein folding;GO:0065003 protein-containing complex assembly
ENSMUSG00000026564	240892	Dusp27	GO:0006470 protein dephosphorylation;GO:0043409 negative regulation of MAPK cascade;GO:0016311 dephosphorylation
ENSMUSG00000036698	239528	Ago2	GO:0045974 regulation of translation, ncRNA-mediated;GO:0045975 positive regulation of translation, ncRNA-mediated;GO:0090625 siRNA-mediated gene silencing by mRNA destabilization
ENSMUSG00000045268	195522	Zfp691	GO:0006357 regulation of transcription by RNA polymerase II;GO:0006355 regulation of transcription, DNA-templated;GO:1903506 regulation of nucleic acid-templated transcription
ENSMUSG00000004056	11652	Akt2	GO:0097473 retinal rod cell apoptotic process;GO:0071486 cellular response to high light intensity;GO:0010748 negative regulation of long-chain fatty acid import across plasma membrane
ENSMUSG00000044456	217835	Rin3	GO:0060755 negative regulation of mast cell chemotaxis;GO:0060753 regulation of mast cell chemotaxis;GO:0002091 negative regulation of receptor internalization
ENSMUSG00000028438	109242	Kif24	GO:1902018 negative regulation of cilium assembly;GO:0007019 microtubule depolymerization;GO:0120033 negative regulation of plasma membrane bounded cell projection assembly
ENSMUSG00000036002	230088	Fam214b	GO:0008150 biological_process
ENSMUSG00000031543	11733	Ank1	GO:0006779 porphyrin-containing compound biosynthetic process;GO:0033014 tetrapyrrole biosynthetic process;GO:0006778 porphyrin-containing compound metabolic process
ENSMUSG00000030598	50760	Fbxo17	GO:0006516 glycoprotein catabolic process;GO:0031146 SCF-dependent proteasomal ubiquitin-dependent protein catabolic process;GO:0030433 ubiquitin-dependent ERAD pathway
ENSMUSG00000001508	20391	Sgca	GO:0061024 membrane organization;GO:0016043 cellular component organization;GO:0071840 cellular component organization or biogenesis
ENSMUSG00000021838	74480	Samd4	GO:0000289 nuclear-transcribed mRNA poly(A) tail shortening;GO:0000288 nuclear-transcribed mRNA catabolic process, deadenylation-dependent decay;GO:0061157 mRNA destabilization
ENSMUSG00000031508	102334	Ankrd10
ENSMUSG00000019139	71780	Isyna1	GO:0006021 inositol biosynthetic process;GO:0006020 inositol metabolic process;GO:0046173 polyol biosynthetic process
ENSMUSG00000028655	76574	Mfsd2a	GO:0140329 lysophospholipid translocation;GO:0150175 regulation of phosphatidylethanolamine metabolic process;GO:0150178 regulation of phosphatidylserine metabolic process
ENSMUSG00000031609	60406	Sap30	GO:0052472 modulation by host of symbiont transcription;GO:1902455 negative regulation of stem cell population maintenance;GO:1902459 positive regulation of stem cell population maintenance
ENSMUSG00000028557	29864	Rnf11	GO:0051865 protein autoubiquitination;GO:0016567 protein ubiquitination;GO:0006511 ubiquitin-dependent protein catabolic process
ENSMUSG00000027868	21384	Tbx15	GO:0048701 embryonic cranial skeleton morphogenesis;GO:1904888 cranial skeletal system development;GO:0001708 cell fate specification
ENSMUSG00000036206	98402	Sh3bp4	GO:0034260 negative regulation of GTPase activity;GO:0061462 protein localization to lysosome;GO:0032007 negative regulation of TOR signaling
ENSMUSG00000039782	231207	Cpeb2	GO:0045900 negative regulation of translational elongation;GO:2000766 negative regulation of cytoplasmic translation;GO:0071243 cellular response to arsenic-containing substance
ENSMUSG00000021770	67630	Samd8	GO:1905371 ceramide phosphoethanolamine metabolic process;GO:1905373 ceramide phosphoethanolamine biosynthetic process;GO:2000303 regulation of ceramide biosynthetic process
ENSMUSG00000023909	76498	Paqr4
ENSMUSG00000033400	77559	Agl	GO:0005980 glycogen catabolic process;GO:0009251 glucan catabolic process;GO:0044247 cellular polysaccharide catabolic process
ENSMUSG00000069237	97863	Fam8a1	GO:0008150 biological_process
ENSMUSG00000036533	260409	Cdc42ep3	GO:0031272 regulation of pseudopodium assembly;GO:0031274 positive regulation of pseudopodium assembly;GO:0030838 positive regulation of actin filament polymerization
ENSMUSG00000024937	114601	Ehbp1l1	GO:0030036 actin cytoskeleton organization;GO:0030029 actin filament-based process;GO:0007010 cytoskeleton organization
ENSMUSG00000030352	109246	Tspan9
ENSMUSG00000054893	384763	Zfp667	GO:0006357 regulation of transcription by RNA polymerase II;GO:0006355 regulation of transcription, DNA-templated;GO:1903506 regulation of nucleic acid-templated transcription
ENSMUSG00000022263	223435	Trio	GO:0045599 negative regulation of fat cell differentiation;GO:0045598 regulation of fat cell differentiation;GO:0007411 axon guidance
ENSMUSG00000031990	83964	Jam3	GO:0090138 regulation of actin cytoskeleton organization by cell-cell adhesion;GO:0033624 negative regulation of integrin activation;GO:0097241 hematopoietic stem cell migration to bone marrow
ENSMUSG00000063275	30963	Hacd1	GO:0071529 cementum mineralization;GO:0042761 very long-chain fatty acid biosynthetic process;GO:0030497 fatty acid elongation
ENSMUSG00000039542	17967	Ncam1	GO:0001928 regulation of exocyst assembly;GO:0106020 regulation of vesicle docking;GO:2001260 regulation of semaphorin-plexin signaling pathway
ENSMUSG00000051335	328232	Gfod1
ENSMUSG00000031822	382034	Gse1	GO:0008150 biological_process
ENSMUSG00000028278	52187	Rragd	GO:0043201 response to leucine;GO:0071233 cellular response to leucine;GO:1990253 cellular response to leucine starvation
ENSMUSG00000000631	360013	Myo18a	GO:0090164 asymmetric Golgi ribbon formation;GO:0048194 Golgi vesicle budding;GO:1903028 positive regulation of opsonization
ENSMUSG00000056900	72607	Usp13	GO:0036506 maintenance of unfolded protein;GO:1904378 maintenance of unfolded protein involved in ERAD pathway;GO:0044313 protein K6-linked deubiquitination
ENSMUSG00000026202	22145	Tuba4a	GO:0000226 microtubule cytoskeleton organization;GO:0000278 mitotic cell cycle;GO:0007017 microtubule-based process
ENSMUSG00000037032	11785	Apbb1	GO:0006939 smooth muscle contraction;GO:0043967 histone H4 acetylation;GO:0008542 visual learning
ENSMUSG00000026663	226641	Atf6	GO:1903893 positive regulation of ATF6-mediated unfolded protein response;GO:1903891 regulation of ATF6-mediated unfolded protein response;GO:1900103 positive regulation of endoplasmic reticulum unfolded protein response
ENSMUSG00000024597	20496	Slc12a2	GO:0045795 positive regulation of cell volume;GO:0098658 inorganic anion import across plasma membrane;GO:1904448 regulation of aspartate secretion
ENSMUSG00000020032	77976	Nuak1	GO:0035507 regulation of myosin-light-chain-phosphatase activity;GO:2000772 regulation of cellular senescence;GO:0042149 cellular response to glucose starvation
ENSMUSG00000033460	78248	Armcx1	GO:0061484 hematopoietic stem cell homeostasis;GO:0048872 homeostasis of number of cells;GO:0042592 homeostatic process
ENSMUSG00000032060	12955	Cryab	GO:0007021 tubulin complex assembly;GO:1905907 negative regulation of amyloid fibril formation;GO:1905906 regulation of amyloid fibril formation
ENSMUSG00000021866	11744	Anxa11	GO:0032506 cytokinetic process;GO:0000910 cytokinesis;GO:0051592 response to calcium ion
ENSMUSG00000069769	76626	Msi2	GO:0048864 stem cell development;GO:0048863 stem cell differentiation;GO:0048468 cell development
ENSMUSG00000018599	237781	Mief2	GO:0003373 dynamin family protein polymerization involved in membrane fission;GO:0003374 dynamin family protein polymerization involved in mitochondrial fission;GO:0090141 positive regulation of mitochondrial fission
ENSMUSG00000038260	68667	Trpm4	GO:1903949 positive regulation of atrial cardiac muscle cell action potential;GO:1904199 positive regulation of regulation of vascular associated smooth muscle cell membrane depolarization;GO:0086048 membrane depolarization during bundle of His cell action potential
ENSMUSG00000027107	11435	Chrna1	GO:0048630 skeletal muscle tissue growth;GO:0046716 muscle cell cellular homeostasis;GO:0007274 neuromuscular synaptic transmission
ENSMUSG00000038170	83679	Pde4dip	GO:0090063 positive regulation of microtubule nucleation;GO:0010968 regulation of microtubule nucleation;GO:0030953 astral microtubule organization
ENSMUSG00000030319	67088	Cand2	GO:0010265 SCF complex assembly;GO:0016567 protein ubiquitination;GO:0032446 protein modification by small protein conjugation
ENSMUSG00000032601	19087	Prkar2a	GO:2000480 negative regulation of cAMP-dependent protein kinase activity;GO:2000479 regulation of cAMP-dependent protein kinase activity;GO:0071901 negative regulation of protein serine/threonine kinase activity
ENSMUSG00000005958	13845	Ephb3	GO:0031290 retinal ganglion cell axon guidance;GO:0022038 corpus callosum development;GO:0060997 dendritic spine morphogenesis
ENSMUSG00000028630	69181	Dyrk2	GO:0070885 negative regulation of calcineurin-NFAT signaling cascade;GO:0106057 negative regulation of calcineurin-mediated signaling;GO:0045725 positive regulation of glycogen biosynthetic process
ENSMUSG00000031295	110094	Phka2	GO:0005977 glycogen metabolic process;GO:0006073 cellular glucan metabolic process;GO:0044042 glucan metabolic process
ENSMUSG00000019878	15500	Hsf2	GO:0007283 spermatogenesis;GO:0048232 male gamete generation;GO:0007276 gamete generation
ENSMUSG00000003865	14936	Gys1	GO:0005978 glycogen biosynthetic process;GO:0009250 glucan biosynthetic process;GO:0000271 polysaccharide biosynthetic process
ENSMUSG00000050541	11548	Adra1b	GO:0001987 vasoconstriction of artery involved in baroreceptor response to lowering of systemic arterial blood pressure;GO:0045818 negative regulation of glycogen catabolic process;GO:0001982 baroreceptor response to decreased systemic arterial blood pressure
ENSMUSG00000032883	74205	Acsl3	GO:0150173 positive regulation of phosphatidylcholine metabolic process;GO:2001247 positive regulation of phosphatidylcholine biosynthetic process;GO:2001245 regulation of phosphatidylcholine biosynthetic process
ENSMUSG00000023232	230779	Serinc2	GO:1904217 regulation of CDP-diacylglycerol-serine O-phosphatidyltransferase activity;GO:1904219 positive regulation of CDP-diacylglycerol-serine O-phosphatidyltransferase activity;GO:1904222 positive regulation of serine C-palmitoyltransferase activity
ENSMUSG00000032737	16332	Inppl1	GO:0043569 negative regulation of insulin-like growth factor receptor signaling pathway;GO:0032957 inositol trisphosphate metabolic process;GO:0010642 negative regulation of platelet-derived growth factor receptor signaling pathway
ENSMUSG00000006235	13857	Epor	GO:0061032 visceral serous pericardium development;GO:0060979 vasculogenesis involved in coronary vascular morphogenesis;GO:0045019 negative regulation of nitric oxide biosynthetic process
ENSMUSG00000019848	78977	Popdc3	GO:0007519 skeletal muscle tissue development;GO:0060538 skeletal muscle organ development;GO:0051146 striated muscle cell differentiation
ENSMUSG00000039474	22393	Wfs1	GO:1903892 negative regulation of ATF6-mediated unfolded protein response;GO:1903891 regulation of ATF6-mediated unfolded protein response;GO:2000675 negative regulation of type B pancreatic cell apoptotic process
ENSMUSG00000046312	329828	Myorg	GO:0043568 positive regulation of insulin-like growth factor receptor signaling pathway;GO:0043567 regulation of insulin-like growth factor receptor signaling pathway;GO:0048741 skeletal muscle fiber development
ENSMUSG00000036879	102093	Phkb	GO:0005977 glycogen metabolic process;GO:0006073 cellular glucan metabolic process;GO:0044042 glucan metabolic process
ENSMUSG00000036817	77053	Sun1	GO:0043578 nuclear matrix organization;GO:0090292 nuclear matrix anchoring at nuclear membrane;GO:0021817 nucleokinesis involved in cell motility in cerebral cortex radial glia guided migration
ENSMUSG00000039156	116873	Stim2	GO:0032237 activation of store-operated calcium channel activity;GO:1901341 positive regulation of store-operated calcium channel activity;GO:0002115 store-operated calcium entry
ENSMUSG00000039959	215114	Hip1	GO:2000588 positive regulation of platelet-derived growth factor receptor-beta signaling pathway;GO:0010641 positive regulation of platelet-derived growth factor receptor signaling pathway;GO:2000586 regulation of platelet-derived growth factor receptor-beta signaling pathway
ENSMUSG00000039087	68750	Rreb1	GO:1903691 positive regulation of wound healing, spreading of epidermal cells;GO:2000394 positive regulation of lamellipodium morphogenesis;GO:0033601 positive regulation of mammary gland epithelial cell proliferation
ENSMUSG00000009471	17927	Myod1	GO:0007518 myoblast fate determination;GO:2000818 negative regulation of myoblast proliferation;GO:0043503 skeletal muscle fiber adaptation
ENSMUSG00000022353	211401	Mtss1	GO:0072160 nephron tubule epithelial cell differentiation;GO:2001013 epithelial cell proliferation involved in renal tubule morphogenesis;GO:0034334 adherens junction maintenance
ENSMUSG00000001473	67951	Tubb6	GO:0000226 microtubule cytoskeleton organization;GO:0000278 mitotic cell cycle;GO:0007017 microtubule-based process
ENSMUSG00000030403	22323	Vasp	GO:0051289 protein homotetramerization;GO:0030838 positive regulation of actin filament polymerization;GO:0008154 actin polymerization or depolymerization
ENSMUSG00000041482	667742	Piezo2	GO:0050974 detection of mechanical stimulus involved in sensory perception;GO:0050982 detection of mechanical stimulus;GO:0071260 cellular response to mechanical stimulus
ENSMUSG00000028653	66966	Trit1	GO:0006400 tRNA modification;GO:0008033 tRNA processing;GO:0009451 RNA modification
ENSMUSG00000032380	13143	Dapk2	GO:2000422 regulation of eosinophil chemotaxis;GO:2000424 positive regulation of eosinophil chemotaxis;GO:2000418 positive regulation of eosinophil migration
ENSMUSG00000015202	215748	Cnksr3	GO:2000651 positive regulation of sodium ion transmembrane transporter activity;GO:1902307 positive regulation of sodium ion transmembrane transport;GO:0033137 negative regulation of peptidyl-serine phosphorylation
ENSMUSG00000000056	67608	Narf	GO:0008150 biological_process
ENSMUSG00000021253	21809	Tgfb3	GO:0070483 detection of hypoxia;GO:0003032 detection of oxygen;GO:1905073 regulation of tight junction disassembly
ENSMUSG00000025812	93742	Pard3	GO:0003383 apical constriction;GO:0051660 establishment of centrosome localization;GO:0010801 negative regulation of peptidyl-threonine phosphorylation
ENSMUSG00000048895	12569	Cdk5r1	GO:0021718 superior olivary nucleus development;GO:0021722 superior olivary nucleus maturation;GO:0021586 pons maturation
ENSMUSG00000032507	72179	Fbxl2	GO:0044830 modulation by host of viral RNA genome replication;GO:0044827 modulation by host of viral genome replication;GO:0044788 modulation by host of viral process
ENSMUSG00000023022	65970	Lima1	GO:0030299 intestinal cholesterol absorption;GO:0098856 intestinal lipid absorption;GO:0044241 lipid digestion
ENSMUSG00000048486	228859	Fitm2	GO:0030730 sequestering of triglyceride;GO:0036115 fatty-acyl-CoA catabolic process;GO:0033869 nucleoside bisphosphate catabolic process
ENSMUSG00000034327	105440	Kctd9	GO:0051260 protein homooligomerization;GO:0051259 protein complex oligomerization;GO:0065003 protein-containing complex assembly
ENSMUSG00000021597	105377	Slf1	GO:0034184 positive regulation of maintenance of mitotic sister chromatid cohesion;GO:1990166 protein localization to site of double-strand break;GO:0034093 positive regulation of maintenance of sister chromatid cohesion
ENSMUSG00000043252	100201	Tmem64	GO:0045780 positive regulation of bone resorption;GO:0045672 positive regulation of osteoclast differentiation;GO:0045124 regulation of bone resorption
ENSMUSG00000024420	225207	Zfp521	GO:0048663 neuron fate commitment;GO:0045165 cell fate commitment;GO:0030182 neuron differentiation
ENSMUSG00000020439	29856	Smtn	GO:0060452 positive regulation of cardiac muscle contraction;GO:0045989 positive regulation of striated muscle contraction;GO:0003085 negative regulation of systemic arterial blood pressure
ENSMUSG00000067818	98932	Myl9	GO:0030239 myofibril assembly;GO:0055002 striated muscle cell development;GO:0010927 cellular component assembly involved in morphogenesis
ENSMUSG00000056486	108699	Chn1	GO:0048013 ephrin receptor signaling pathway;GO:0008045 motor neuron axon guidance;GO:0050770 regulation of axonogenesis
ENSMUSG00000020190	17347	Mknk2	GO:0071243 cellular response to arsenic-containing substance;GO:0046685 response to arsenic-containing substance;GO:0038034 signal transduction in absence of ligand
ENSMUSG00000042613	229534	Pbxip1	GO:2001106 regulation of Rho guanyl-nucleotide exchange factor activity;GO:1901148 gene expression involved in extracellular matrix organization;GO:0097043 histone H3-K56 acetylation
ENSMUSG00000033763	244654	Mtss2	GO:0097178 ruffle assembly;GO:0036120 cellular response to platelet-derived growth factor stimulus;GO:0036119 response to platelet-derived growth factor
ENSMUSG00000035629	100502698	Rubcn	GO:0043553 negative regulation of phosphatidylinositol 3-kinase activity;GO:1901097 negative regulation of autophagosome maturation;GO:0090219 negative regulation of lipid kinase activity
ENSMUSG00000027253	228357	Lrp4	GO:1901631 positive regulation of presynaptic membrane organization;GO:0051124 synaptic assembly at neuromuscular junction;GO:1901629 regulation of presynaptic membrane organization
ENSMUSG00000022568	105782	Scrib	GO:0098968 neurotransmitter receptor transport postsynaptic membrane to endosome;GO:1902946 protein localization to early endosome;GO:0021747 cochlear nucleus development
ENSMUSG00000094483	19291	Purb	GO:0008283 cell population proliferation;GO:0000122 negative regulation of transcription by RNA polymerase II;GO:0045892 negative regulation of transcription, DNA-templated
ENSMUSG00000048058	241576	Ldlrad3	GO:0070613 regulation of protein processing;GO:1903317 regulation of protein maturation;GO:0006898 receptor-mediated endocytosis
ENSMUSG00000046351	218100	Zfp322a	GO:1902459 positive regulation of stem cell population maintenance;GO:2000036 regulation of stem cell population maintenance;GO:0051094 positive regulation of developmental process
ENSMUSG00000027035	241447	Cers6	GO:0046513 ceramide biosynthetic process;GO:0030148 sphingolipid biosynthetic process;GO:0006672 ceramide metabolic process
ENSMUSG00000020836	216961	Coro6	GO:0007015 actin filament organization;GO:0030036 actin cytoskeleton organization;GO:0097435 supramolecular fiber organization
ENSMUSG00000042870	21968	Tom1	GO:0015031 protein transport;GO:0045184 establishment of protein localization;GO:0071705 nitrogen compound transport
ENSMUSG00000052512	78286	Nav2	GO:0021564 vagus nerve development;GO:0021563 glossopharyngeal nerve development;GO:0003025 regulation of systemic arterial blood pressure by baroreceptor feedback
ENSMUSG00000026718	20844	Stam	GO:1903551 regulation of extracellular exosome assembly;GO:0043328 protein transport to vacuole involved in ubiquitin-dependent protein catabolic process via the multivesicular body sorting pathway;GO:1903543 positive regulation of exosomal secretion
ENSMUSG00000035268	18769	Pkig	GO:2000480 negative regulation of cAMP-dependent protein kinase activity;GO:2000479 regulation of cAMP-dependent protein kinase activity;GO:0042308 negative regulation of protein import into nucleus
ENSMUSG00000018983	242705	E2f2	GO:1990086 lens fiber cell apoptotic process;GO:1903671 negative regulation of sprouting angiogenesis;GO:1904019 epithelial cell apoptotic process
ENSMUSG00000039103	68810	Nexn	GO:0070593 dendrite self-avoidance;GO:0008038 neuron recognition;GO:0007156 homophilic cell adhesion via plasma membrane adhesion molecules
ENSMUSG00000033565	93686	Rbfox2	GO:0010724 regulation of definitive erythrocyte differentiation;GO:0021942 radial glia guided migration of Purkinje cell;GO:0021932 hindbrain radial glia guided cell migration
ENSMUSG00000079523	19240	Tmsb10	GO:0042989 sequestering of actin monomers;GO:0030837 negative regulation of actin filament polymerization;GO:0032507 maintenance of protein location in cell
ENSMUSG00000074221	243905	Zfp568	GO:0014022 neural plate elongation;GO:0022007 convergent extension involved in neural plate elongation;GO:0060029 convergent extension involved in organogenesis
ENSMUSG00000000093	21385	Tbx2	GO:1901208 negative regulation of heart looping;GO:1901210 regulation of cardiac chamber formation;GO:1901211 negative regulation of cardiac chamber formation
ENSMUSG00000026411	66241	Tmem9	GO:0048388 endosomal lumen acidification;GO:0070070 proton-transporting V-type ATPase complex assembly;GO:0007042 lysosomal lumen acidification
ENSMUSG00000048583	16002	Igf2	GO:0060720 spongiotrophoblast cell proliferation;GO:0060722 cell proliferation involved in embryonic placenta development;GO:0038028 insulin receptor signaling pathway via phosphatidylinositol 3-kinase
ENSMUSG00000017817	59091	Jph2	GO:0055024 regulation of cardiac muscle tissue development;GO:0060316 positive regulation of ryanodine-sensitive calcium-release channel activity;GO:0060314 regulation of ryanodine-sensitive calcium-release channel activity
ENSMUSG00000031642	59009	Sh3rf1	GO:2000564 regulation of CD8-positive, alpha-beta T cell proliferation;GO:2001185 regulation of CD8-positive, alpha-beta T cell activation;GO:0046640 regulation of alpha-beta T cell proliferation
ENSMUSG00000026456	72017	Cyb5r1	GO:0016126 sterol biosynthetic process;GO:0006694 steroid biosynthetic process;GO:0016125 sterol metabolic process
ENSMUSG00000020427	16009	Igfbp3	GO:2000844 negative regulation of testosterone secretion;GO:2000843 regulation of testosterone secretion;GO:1902512 positive regulation of apoptotic DNA fragmentation
ENSMUSG00000027293	98878	Ehd4	GO:0006907 pinocytosis;GO:0032456 endocytic recycling;GO:0098876 vesicle-mediated transport to the plasma membrane
ENSMUSG00000020758	192897	Itgb4	GO:0061450 trophoblast cell migration;GO:0032290 peripheral nervous system myelin formation;GO:0031581 hemidesmosome assembly
ENSMUSG00000038936	109232	Sccpdh	GO:0009247 glycolipid biosynthetic process;GO:0006664 glycolipid metabolic process;GO:1903509 liposaccharide metabolic process
ENSMUSG00000025085	226251	Ablim1	GO:0030032 lamellipodium assembly;GO:0097581 lamellipodium organization;GO:0007411 axon guidance
ENSMUSG00000035199	65106	Arl6ip5	GO:0002037 negative regulation of L-glutamate import across plasma membrane;GO:0036475 neuron death in response to oxidative stress;GO:0002036 regulation of L-glutamate import across plasma membrane
ENSMUSG00000032232	68178	Cgnl1	GO:0150105 protein localization to cell-cell junction;GO:0051497 negative regulation of stress fiber assembly;GO:0032232 negative regulation of actin filament bundle assembly
ENSMUSG00000024339	21355	Tap2	GO:0002591 positive regulation of antigen processing and presentation of peptide antigen via MHC class I;GO:0046968 peptide antigen transport;GO:0002488 antigen processing and presentation of endogenous peptide antigen via MHC class Ib via ER pathway
ENSMUSG00000040389	99512	Wdr47	GO:0007275 multicellular organism development;GO:0048856 anatomical structure development;GO:0032502 developmental process
ENSMUSG00000042918	74490	Mamstr	GO:0010831 positive regulation of myotube differentiation;GO:0010830 regulation of myotube differentiation;GO:0051155 positive regulation of striated muscle cell differentiation
ENSMUSG00000026078	68833	Pdcl3	GO:1903645 negative regulation of chaperone-mediated protein folding;GO:1903644 regulation of chaperone-mediated protein folding;GO:1903333 negative regulation of protein folding
ENSMUSG00000027680	14359	Fxr1	GO:2000637 positive regulation of miRNA-mediated gene silencing;GO:0060148 positive regulation of post-transcriptional gene silencing;GO:1900370 positive regulation of post-transcriptional gene silencing by RNA
ENSMUSG00000042978	104175	Sbk1	GO:0018107 peptidyl-threonine phosphorylation;GO:0018210 peptidyl-threonine modification;GO:0018105 peptidyl-serine phosphorylation
ENSMUSG00000063632	20666	Sox11	GO:0061386 closure of optic fissure;GO:2001109 regulation of lens epithelial cell proliferation;GO:2001111 positive regulation of lens epithelial cell proliferation
ENSMUSG00000029407	56041	Uso1	GO:0048211 Golgi vesicle docking;GO:0048280 vesicle fusion with Golgi apparatus;GO:0032252 secretory granule localization
ENSMUSG00000015711	229589	Prune1	GO:0031113 regulation of microtubule polymerization;GO:0031110 regulation of microtubule polymerization or depolymerization;GO:0070507 regulation of microtubule cytoskeleton organization
ENSMUSG00000003534	12305	Ddr1	GO:0061302 smooth muscle cell-matrix adhesion;GO:0038063 collagen-activated tyrosine kinase receptor signaling pathway;GO:0014909 smooth muscle cell migration
ENSMUSG00000025871	97820	4833439L19Rik	GO:0008150 biological_process
ENSMUSG00000015659	321007	Serac1	GO:0036148 phosphatidylglycerol acyl-chain remodeling;GO:0032367 intracellular cholesterol transport;GO:0032366 intracellular sterol transport
ENSMUSG00000026142	76867	Rhbdd1	GO:1904211 membrane protein proteolysis involved in retrograde protein transport, ER to cytosol;GO:0031293 membrane protein intracellular domain proteolysis;GO:0030970 retrograde protein transport, ER to cytosol
ENSMUSG00000049804	100503043	Armcx4	GO:0008150 biological_process
ENSMUSG00000000275	217069	Trim25	GO:0044790 suppression of viral release by host;GO:0019076 viral release from host cell;GO:0035890 exit from host
ENSMUSG00000037062	54673	Sh3glb1	GO:1903778 protein localization to vacuolar membrane;GO:1900739 regulation of protein insertion into mitochondrial membrane involved in apoptotic signaling pathway;GO:1900740 positive regulation of protein insertion into mitochondrial membrane involved in apoptotic signaling pathway
ENSMUSG00000034161	20289	Scx	GO:0035990 tendon cell differentiation;GO:0035992 tendon formation;GO:0035993 deltoid tuberosity development
ENSMUSG00000036450	319594	Hif1an	GO:0036138 peptidyl-histidine hydroxylation;GO:0042265 peptidyl-asparagine hydroxylation;GO:0042264 peptidyl-aspartic acid hydroxylation
ENSMUSG00000030872	74105	Gga2	GO:0043001 Golgi to plasma membrane protein transport;GO:0034394 protein localization to cell surface;GO:0006893 Golgi to plasma membrane transport
ENSMUSG00000040852	213556	Plekhh2	GO:0030835 negative regulation of actin filament depolymerization;GO:0030834 regulation of actin filament depolymerization;GO:1901880 negative regulation of protein depolymerization
ENSMUSG00000015745	67220	Plekho1	GO:0072673 lamellipodium morphogenesis;GO:0051451 myoblast migration;GO:1901739 regulation of myoblast fusion
ENSMUSG00000024978	14732	Gpam	GO:0070236 negative regulation of activation-induced cell death of T cells;GO:0032623 interleukin-2 production;GO:0070235 regulation of activation-induced cell death of T cells
ENSMUSG00000034724	231464	Cnot6l	GO:0010606 positive regulation of cytoplasmic mRNA processing body assembly;GO:0010603 regulation of cytoplasmic mRNA processing body assembly;GO:0000289 nuclear-transcribed mRNA poly(A) tail shortening
ENSMUSG00000026003	11363	Acadl	GO:0006579 amino-acid betaine catabolic process;GO:0042413 carnitine catabolic process;GO:0019254 carnitine metabolic process, CoA-linked
ENSMUSG00000090213	407243	Peds1	GO:0008611 ether lipid biosynthetic process;GO:0046504 glycerol ether biosynthetic process;GO:0097384 cellular lipid biosynthetic process
ENSMUSG00000061461	66278	Smim20	GO:0033617 mitochondrial cytochrome c oxidase assembly;GO:0008535 respiratory chain complex IV assembly;GO:0017004 cytochrome complex assembly
ENSMUSG00000050064	242109	Zfp697	GO:0006357 regulation of transcription by RNA polymerase II;GO:0006355 regulation of transcription, DNA-templated;GO:1903506 regulation of nucleic acid-templated transcription
ENSMUSG00000048222	100034361	Mfap1b	GO:0000375 RNA splicing, via transesterification reactions;GO:0000377 RNA splicing, via transesterification reactions with bulged adenosine as nucleophile;GO:0000398 mRNA splicing, via spliceosome
ENSMUSG00000039262	227723	Prrc2b	GO:0001701 in utero embryonic development;GO:0043009 chordate embryonic development;GO:0009792 embryo development ending in birth or egg hatching
ENSMUSG00000026672	71648	Optn	GO:0061734 parkin-mediated stimulation of mitophagy in response to mitochondrial depolarization;GO:0001920 negative regulation of receptor recycling;GO:0098779 positive regulation of mitophagy in response to mitochondrial depolarization
ENSMUSG00000025790	108116	Slco3a1	GO:0015732 prostaglandin transport;GO:0006857 oligopeptide transport;GO:0043252 sodium-independent organic anion transport
ENSMUSG00000010461	14051	Eya4	GO:0016576 histone dephosphorylation;GO:0042474 middle ear morphogenesis;GO:1901099 negative regulation of signal transduction in absence of ligand
ENSMUSG00000044813	230126	Shb	GO:1900194 negative regulation of oocyte maturation;GO:1900193 regulation of oocyte maturation;GO:1903430 negative regulation of cell maturation
ENSMUSG00000009647	215999	Mcu	GO:0090527 actin filament reorganization;GO:0051561 positive regulation of mitochondrial calcium ion concentration;GO:0036444 calcium import into the mitochondrion
ENSMUSG00000024588	14151	Fech	GO:0009589 detection of UV;GO:0010999 regulation of eIF2 alpha phosphorylation by heme;GO:0046501 protoporphyrinogen IX metabolic process
ENSMUSG00000005469	18747	Prkaca	GO:0048792 spontaneous exocytosis of neurotransmitter;GO:1990044 protein localization to lipid droplet;GO:0071374 cellular response to parathyroid hormone stimulus
ENSMUSG00000037824	52588	Tspan14	GO:0045747 positive regulation of Notch signaling pathway;GO:0008593 regulation of Notch signaling pathway;GO:0072659 protein localization to plasma membrane
ENSMUSG00000020954	94186	Strn3	GO:0033147 negative regulation of intracellular estrogen receptor signaling pathway;GO:0033146 regulation of intracellular estrogen receptor signaling pathway;GO:0033144 negative regulation of intracellular steroid hormone receptor signaling pathway
ENSMUSG00000048970	59048	C1galt1c1	GO:0016267 O-glycan processing, core 1;GO:0016266 O-glycan processing;GO:0036344 platelet morphogenesis
ENSMUSG00000038949	226744	Cnst	GO:0042998 positive regulation of Golgi to plasma membrane protein transport;GO:0042996 regulation of Golgi to plasma membrane protein transport;GO:1903078 positive regulation of protein localization to plasma membrane
ENSMUSG00000025525	68117	Apool	GO:0042407 cristae formation;GO:0007007 inner mitochondrial membrane organization;GO:0007006 mitochondrial membrane organization
ENSMUSG00000058672	22151	Tubb2a	GO:0001764 neuron migration;GO:0000226 microtubule cytoskeleton organization;GO:0000278 mitotic cell cycle
ENSMUSG00000020570	19027	Sypl
ENSMUSG00000069094	18583	Pde7a	GO:0019933 cAMP-mediated signaling;GO:0019935 cyclic-nucleotide-mediated signaling;GO:0019932 second-messenger-mediated signaling
ENSMUSG00000037933	76895	Bicd2	GO:0072385 minus-end-directed organelle transport along microtubule;GO:0072393 microtubule anchoring at microtubule organizing center;GO:0034453 microtubule anchoring
ENSMUSG00000001211	28169	Agpat3	GO:0008654 phospholipid biosynthetic process;GO:0006644 phospholipid metabolic process;GO:0090407 organophosphate biosynthetic process
ENSMUSG00000019528	27357	Gyg	GO:0005978 glycogen biosynthetic process;GO:0009250 glucan biosynthetic process;GO:0000271 polysaccharide biosynthetic process
ENSMUSG00000033161	11928	Atp1a1	GO:0031944 negative regulation of glucocorticoid metabolic process;GO:0031947 negative regulation of glucocorticoid biosynthetic process;GO:0010248 establishment or maintenance of transmembrane electrochemical gradient
ENSMUSG00000034377	68842	Tulp4
ENSMUSG00000024593	70417	Megf10	GO:0014841 skeletal muscle satellite cell proliferation;GO:0014856 skeletal muscle cell proliferation;GO:0043654 recognition of apoptotic cell
ENSMUSG00000036712	74256	Cyld	GO:2000493 negative regulation of interleukin-18-mediated signaling pathway;GO:0097343 ripoptosome assembly;GO:1901026 ripoptosome assembly involved in necroptotic process
ENSMUSG00000032435	235661	Dync1li1	GO:0090232 positive regulation of spindle checkpoint;GO:0090267 positive regulation of mitotic cell cycle spindle assembly checkpoint;GO:1901978 positive regulation of cell cycle checkpoint
ENSMUSG00000027368	13537	Dusp2	GO:0001706 endoderm formation;GO:0007492 endoderm development;GO:0001704 formation of primary germ layer
ENSMUSG00000022270	66270	Retreg1	GO:0061709 reticulophagy;GO:0000423 mitophagy;GO:0050872 white fat cell differentiation
ENSMUSG00000030409	13400	Dmpk	GO:0014853 regulation of excitatory postsynaptic membrane potential involved in skeletal muscle contraction;GO:0014722 regulation of skeletal muscle contraction by calcium ion signaling;GO:0014852 regulation of skeletal muscle contraction by neural stimulation via neuromuscular junction
ENSMUSG00000044340	98432	Phlpp1	GO:0090038 negative regulation of protein kinase C signaling;GO:0002667 regulation of T cell anergy;GO:0002911 regulation of lymphocyte anergy
ENSMUSG00000030986	101437	Dhx32
ENSMUSG00000043683	14154	Fem1a	GO:0140627 ubiquitin-dependent protein catabolic process via the C-end degron rule pathway;GO:0043407 negative regulation of MAP kinase activity;GO:0071901 negative regulation of protein serine/threonine kinase activity
ENSMUSG00000045414	68861	Dipk2a	GO:1900019 regulation of protein kinase C activity;GO:1900020 positive regulation of protein kinase C activity;GO:0034392 negative regulation of smooth muscle cell apoptotic process
ENSMUSG00000040848	108735	Sft2d2	GO:0015031 protein transport;GO:0045184 establishment of protein localization;GO:0016192 vesicle-mediated transport
ENSMUSG00000024038	78330	Ndufv3	GO:0042776 proton motive force-driven mitochondrial ATP synthesis;GO:0015986 proton motive force-driven ATP synthesis;GO:0042775 mitochondrial ATP synthesis coupled electron transport
ENSMUSG00000042826	14166	Fgf11	GO:1905150 regulation of voltage-gated sodium channel activity;GO:2000649 regulation of sodium ion transmembrane transporter activity;GO:1902305 regulation of sodium ion transmembrane transport
ENSMUSG00000025103	83962	Btbd1	GO:0007517 muscle organ development;GO:0061061 muscle structure development;GO:0022008 neurogenesis
ENSMUSG00000031843	68533	Mphosph6	GO:0000460 maturation of 5.8S rRNA;GO:0006364 rRNA processing;GO:0016072 rRNA metabolic process
ENSMUSG00000030850	11907	Ate1	GO:0016598 protein arginylation;GO:0010498 proteasomal protein catabolic process;GO:0006511 ubiquitin-dependent protein catabolic process
ENSMUSG00000027132	72425	Katnbl1	GO:0051495 positive regulation of cytoskeleton organization;GO:0010638 positive regulation of organelle organization;GO:0051493 regulation of cytoskeleton organization
ENSMUSG00000025268	80884	Maged2	GO:0070294 renal sodium ion absorption;GO:0003096 renal sodium ion transport;GO:0070293 renal absorption
ENSMUSG00000060600	13808	Eno3	GO:0006735 NADH regeneration;GO:0061621 canonical glycolysis;GO:0061718 glucose catabolic process to pyruvate
ENSMUSG00000029467	11938	Atp2a2	GO:1903515 calcium ion transport from cytosol to endoplasmic reticulum;GO:1990036 calcium ion import into sarcoplasmic reticulum;GO:0032470 positive regulation of endoplasmic reticulum calcium ion concentration
ENSMUSG00000005882	56046	Uqcc1	GO:0017062 respiratory chain complex III assembly;GO:0034551 mitochondrial respiratory chain complex III assembly;GO:0017004 cytochrome complex assembly
ENSMUSG00000020823	74136	Sec14l1	GO:0039536 negative regulation of RIG-I signaling pathway;GO:0015871 choline transport;GO:0039532 negative regulation of viral-induced cytoplasmic pattern recognition receptor signaling pathway
ENSMUSG00000027367	99138	Stard7	GO:0035745 T-helper 2 cell cytokine production;GO:0035743 CD4-positive, alpha-beta T cell cytokine production;GO:0120197 mucociliary clearance
ENSMUSG00000063077	16561	Kif1b	GO:1990048 anterograde neuronal dense core vesicle transport;GO:1990049 retrograde neuronal dense core vesicle transport;GO:0032253 dense core granule localization
ENSMUSG00000051000	229488	Fhip1a	GO:1905719 protein localization to perinuclear region of cytoplasm;GO:0008104 protein localization;GO:0033036 macromolecule localization
ENSMUSG00000045216	50785	Hs6st1	GO:0015015 heparan sulfate proteoglycan biosynthetic process, enzymatic modification;GO:0015012 heparan sulfate proteoglycan biosynthetic process;GO:0030201 heparan sulfate proteoglycan metabolic process
ENSMUSG00000029466	56317	Anapc7	GO:0007091 metaphase/anaphase transition of mitotic cell cycle;GO:0044784 metaphase/anaphase transition of cell cycle;GO:0045842 positive regulation of mitotic metaphase/anaphase transition
ENSMUSG00000036819	194952	Jmjd4	GO:0045905 positive regulation of translational termination;GO:0043985 histone H4-R3 methylation;GO:0006449 regulation of translational termination
ENSMUSG00000024942	12333	Capn1	GO:0060056 mammary gland involution;GO:0097264 self proteolysis;GO:1903238 positive regulation of leukocyte tethering or rolling
ENSMUSG00000032633	216805	Flcn	GO:1903444 negative regulation of brown fat cell differentiation;GO:1901859 negative regulation of mitochondrial DNA metabolic process;GO:1901874 negative regulation of post-translational protein modification
ENSMUSG00000022043	66854	Trim35	GO:0044790 suppression of viral release by host;GO:0045930 negative regulation of mitotic cell cycle;GO:0051607 defense response to virus
ENSMUSG00000014668	231600	Chfr	GO:0044779 meiotic spindle checkpoint signaling;GO:1902103 negative regulation of metaphase/anaphase transition of meiotic cell cycle;GO:1905133 negative regulation of meiotic chromosome separation
ENSMUSG00000029657	15505	Hsph1	GO:1903750 regulation of intrinsic apoptotic signaling pathway in response to hydrogen peroxide;GO:1903751 negative regulation of intrinsic apoptotic signaling pathway in response to hydrogen peroxide;GO:0045345 positive regulation of MHC class I biosynthetic process
ENSMUSG00000029156	24051	Sgcb	GO:0097084 vascular associated smooth muscle cell development;GO:0035886 vascular associated smooth muscle cell differentiation;GO:0051145 smooth muscle cell differentiation
ENSMUSG00000032531	56332	Amotl2	GO:0003365 establishment of cell polarity involved in ameboidal cell migration;GO:0035329 hippo signaling;GO:0030010 establishment of cell polarity
ENSMUSG00000045136	73710	Tubb2b	GO:1902669 positive regulation of axon guidance;GO:1902667 regulation of axon guidance;GO:1990403 embryonic brain development
ENSMUSG00000034403	18744	Pja1	GO:0016567 protein ubiquitination;GO:0032446 protein modification by small protein conjugation;GO:0070647 protein modification by small protein conjugation or removal
ENSMUSG00000030126	330401	Tmcc1	GO:0097750 endosome membrane tubulation;GO:0140285 endosome fission;GO:0097749 membrane tubulation
ENSMUSG00000021453	23882	Gadd45g	GO:0045063 T-helper 1 cell differentiation;GO:0032609 interferon-gamma production;GO:0042088 T-helper 1 type immune response
ENSMUSG00000033623	69587	Pcgf3	GO:0060819 inactivation of X chromosome by genomic imprinting;GO:0036353 histone H2A-K119 monoubiquitination;GO:0006349 regulation of gene expression by genomic imprinting
ENSMUSG00000017386	22032	Traf4	GO:0007250 activation of NF-kappaB-inducing kinase activity;GO:0038061 NIK/NF-kappaB signaling;GO:0007585 respiratory gaseous exchange by respiratory system
ENSMUSG00000030516	21872	Tjp1	GO:2000250 negative regulation of actin cytoskeleton reorganization;GO:0071896 protein localization to adherens junction;GO:1905605 positive regulation of blood-brain barrier permeability
ENSMUSG00000023942	63959	Slc29a1	GO:0032238 adenosine transport;GO:0015860 purine nucleoside transmembrane transport;GO:0015862 uridine transport
ENSMUSG00000018819	16985	Lsp1	GO:0098760 response to interleukin-7;GO:0098761 cellular response to interleukin-7;GO:0006935 chemotaxis
ENSMUSG00000029551	66506	Psmg3	GO:0043248 proteasome assembly;GO:0051131 chaperone-mediated protein complex assembly;GO:0065003 protein-containing complex assembly
ENSMUSG00000020303	20856	Stc2	GO:2000118 regulation of sodium-dependent phosphate transport;GO:0010966 regulation of phosphate transport;GO:0040015 negative regulation of multicellular organism growth
ENSMUSG00000021493	67399	Pdlim7	GO:0045669 positive regulation of osteoblast differentiation;GO:0045667 regulation of osteoblast differentiation;GO:0001503 ossification
ENSMUSG00000020629	104923	Adi1	GO:0019509 L-methionine salvage from methylthioadenosine;GO:0071265 L-methionine biosynthetic process;GO:0043102 amino acid salvage
ENSMUSG00000033671	74081	Cep350	GO:0071539 protein localization to centrosome;GO:1905508 protein localization to microtubule organizing center;GO:0034453 microtubule anchoring
ENSMUSG00000032479	17758	Map4	GO:1902856 negative regulation of non-motile cilium assembly;GO:0051012 microtubule sliding;GO:1902018 negative regulation of cilium assembly
ENSMUSG00000029504	69663	Ddx51	GO:0006364 rRNA processing;GO:0016072 rRNA metabolic process;GO:0042254 ribosome biogenesis
ENSMUSG00000000826	13002	Dnajc5	GO:0098693 regulation of synaptic vesicle cycle;GO:0061077 chaperone-mediated protein folding;GO:0006457 protein folding
ENSMUSG00000024754	83921	Cemip2	GO:0030214 hyaluronan catabolic process;GO:0006027 glycosaminoglycan catabolic process;GO:0030212 hyaluronan metabolic process
ENSMUSG00000031983	69551	2310022B05Rik	GO:0008150 biological_process
ENSMUSG00000029432	14467	Nipsnap2	GO:1901843 positive regulation of high voltage-gated calcium channel activity;GO:1901841 regulation of high voltage-gated calcium channel activity;GO:1901387 positive regulation of voltage-gated calcium channel activity
ENSMUSG00000004936	26395	Map2k1	GO:0060502 epithelial cell proliferation involved in lung morphogenesis;GO:0090170 regulation of Golgi inheritance;GO:0060440 trachea formation
ENSMUSG00000006740	16573	Kif5b	GO:1905152 positive regulation of voltage-gated sodium channel activity;GO:0072383 plus-end-directed vesicle transport along microtubule;GO:0072386 plus-end-directed organelle transport along microtubule
ENSMUSG00000020307	216150	Cdc34	GO:0090261 positive regulation of inclusion body assembly;GO:0043951 negative regulation of cAMP-mediated signaling;GO:0090083 regulation of inclusion body assembly
ENSMUSG00000038708	54214	Golga4	GO:0043001 Golgi to plasma membrane protein transport;GO:0006893 Golgi to plasma membrane transport;GO:0061951 establishment of protein localization to plasma membrane
ENSMUSG00000036825	99167	Ssx2ip	GO:0035735 intraciliary transport involved in cilium assembly;GO:0035020 regulation of Rac protein signal transduction;GO:0042073 intraciliary transport
ENSMUSG00000066568	67070	Lsm14a	GO:0039529 RIG-I signaling pathway;GO:0039528 cytoplasmic pattern recognition receptor signaling pathway in response to virus;GO:0033962 P-body assembly
ENSMUSG00000004929	50492	Thop1	GO:0006518 peptide metabolic process;GO:0043603 cellular amide metabolic process;GO:0006508 proteolysis
ENSMUSG00000073700	242785	Klhl21	GO:0035853 chromosome passenger complex localization to spindle midzone;GO:0044380 protein localization to cytoskeleton;GO:0032465 regulation of cytokinesis

## Sheet: Tab 3. Low specific_up
EMSMUSG No.	Gene_ID	Gene Symbol	Biological Process (GO)
ENSMUSG00000027338	26434	Prnd	GO:0006878 cellular copper ion homeostasis;GO:0055070 copper ion homeostasis;GO:0007340 acrosome reaction
ENSMUSG00000020689	16416	Itgb3	GO:1900729 regulation of adenylate cyclase-inhibiting opioid receptor signaling pathway;GO:1900731 positive regulation of adenylate cyclase-inhibiting opioid receptor signaling pathway;GO:2000476 positive regulation of opioid receptor signaling pathway
ENSMUSG00000024087	13078	Cyp1b1	GO:0002930 trabecular meshwork development;GO:0071603 endothelial cell-cell adhesion;GO:0061304 retinal blood vessel morphogenesis
ENSMUSG00000078202	67122	Nrarp	GO:1902366 regulation of Notch signaling pathway involved in somitogenesis;GO:1902367 negative regulation of Notch signaling pathway involved in somitogenesis;GO:0002043 blood vessel endothelial cell proliferation involved in sprouting angiogenesis
ENSMUSG00000042115	213417	Klhdc8a	GO:0008150 biological_process
ENSMUSG00000031906	58994	Smpd3	GO:0015774 polysaccharide transport;GO:0033037 polysaccharide localization;GO:0071461 cellular response to redox state
ENSMUSG00000027656	22403	Ccn5	GO:0001558 regulation of cell growth;GO:0040008 regulation of growth;GO:0008285 negative regulation of cell population proliferation
ENSMUSG00000030218	17313	Mgp	GO:0030500 regulation of bone mineralization;GO:0070167 regulation of biomineral tissue development;GO:0110149 regulation of biomineralization
ENSMUSG00000026786	54519	Apbb1ip	GO:0002291 T cell activation via T cell receptor contact with antigen bound to MHC molecule on antigen presenting cell;GO:0002286 T cell activation involved in immune response;GO:0002285 lymphocyte activation involved in immune response
ENSMUSG00000025213	107250	Kazald1	GO:0001503 ossification;GO:0030198 extracellular matrix organization;GO:0043062 extracellular structure organization
ENSMUSG00000038366	16796	Lasp1	GO:0006811 ion transport;GO:0006810 transport;GO:0051234 establishment of localization
ENSMUSG00000042367	14620	Gjb3	GO:0001890 placenta development;GO:0048608 reproductive structure development;GO:0061458 reproductive system development
ENSMUSG00000038370	66425	Pcp4l1	GO:0008150 biological_process
ENSMUSG00000027859	18049	Ngf	GO:2000675 negative regulation of type B pancreatic cell apoptotic process;GO:0014042 positive regulation of neuron maturation;GO:0051388 positive regulation of neurotrophin TRK receptor signaling pathway
ENSMUSG00000053647	76854	Gper1	GO:0030264 nuclear fragmentation involved in apoptotic nuclear change;GO:1905152 positive regulation of voltage-gated sodium channel activity;GO:2000722 regulation of cardiac vascular smooth muscle cell differentiation
ENSMUSG00000022367	15117	Has2	GO:1900623 regulation of monocyte aggregation;GO:1900625 positive regulation of monocyte aggregation;GO:0045226 extracellular polysaccharide biosynthetic process
ENSMUSG00000036186	56279	Dipk1b	GO:0008150 biological_process
ENSMUSG00000021957	21881	Tkt	GO:0046166 glyceraldehyde-3-phosphate biosynthetic process;GO:0009052 pentose-phosphate shunt, non-oxidative branch;GO:0019682 glyceraldehyde-3-phosphate metabolic process
ENSMUSG00000050212	230752	Eva1b
ENSMUSG00000039385	12563	Cdh6	GO:0016339 calcium-dependent cell-cell adhesion via plasma membrane cell adhesion molecules;GO:0034332 adherens junction organization;GO:0007156 homophilic cell adhesion via plasma membrane adhesion molecules
ENSMUSG00000000693	16950	Loxl3	GO:1905590 fibronectin fibril organization;GO:2000329 negative regulation of T-helper 17 cell lineage commitment;GO:2000328 regulation of T-helper 17 cell lineage commitment
ENSMUSG00000055407	17760	Map6	GO:0019896 axonal transport of mitochondrion;GO:0034643 establishment of mitochondrion localization, microtubule-mediated;GO:0047497 mitochondrion transport along microtubule
ENSMUSG00000049580	244152	Tsku	GO:0042635 positive regulation of hair cycle;GO:1904761 negative regulation of myofibroblast differentiation;GO:1904760 regulation of myofibroblast differentiation
ENSMUSG00000044217	11830	Aqp5	GO:0046541 saliva secretion;GO:0071476 cellular hypotonic response;GO:0015670 carbon dioxide transport
ENSMUSG00000038264	20361	Sema7a	GO:0060907 positive regulation of macrophage cytokine production;GO:0010935 regulation of macrophage cytokine production;GO:0061081 positive regulation of myeloid leukocyte cytokine production involved in immune response
ENSMUSG00000009687	18301	Fxyd5	GO:2000649 regulation of sodium ion transmembrane transporter activity;GO:1902305 regulation of sodium ion transmembrane transport;GO:0002028 regulation of sodium ion transport
ENSMUSG00000026193	14268	Fn1	GO:1904235 regulation of substrate-dependent cell migration, cell attachment to substrate;GO:1904237 positive regulation of substrate-dependent cell migration, cell attachment to substrate;GO:0007161 calcium-independent cell-matrix adhesion
ENSMUSG00000022309	11600	Angpt1	GO:2000446 regulation of macrophage migration inhibitory factor signaling pathway;GO:0007171 activation of transmembrane receptor protein tyrosine kinase activity;GO:0048014 Tie signaling pathway
ENSMUSG00000092035	170676	Peg10	GO:0110077 vesicle-mediated intercellular transport;GO:0010496 intercellular transport;GO:0030512 negative regulation of transforming growth factor beta receptor signaling pathway
ENSMUSG00000074364	259300	Ehd2	GO:2001137 positive regulation of endocytic recycling;GO:0097320 plasma membrane tubulation;GO:1901741 positive regulation of myoblast fusion
ENSMUSG00000045763	70350	Basp1	GO:0061318 renal filtration cell differentiation;GO:0072112 podocyte differentiation;GO:0072311 glomerular epithelial cell differentiation
ENSMUSG00000068335	13448	Dok1	GO:0038145 macrophage colony-stimulating factor signaling pathway;GO:0036005 response to macrophage colony-stimulating factor;GO:0036006 cellular response to macrophage colony-stimulating factor stimulus
ENSMUSG00000062753	106672	AI413582	GO:0008150 biological_process
ENSMUSG00000022475	56233	Hdac7	GO:0045843 negative regulation of striated muscle tissue development;GO:0048635 negative regulation of muscle organ development;GO:1901862 negative regulation of muscle tissue development
ENSMUSG00000036880	52538	Acaa2	GO:1902109 negative regulation of mitochondrial membrane permeability involved in apoptotic process;GO:1901029 negative regulation of mitochondrial outer membrane permeabilization involved in apoptotic signaling pathway;GO:0035795 negative regulation of mitochondrial membrane permeability
ENSMUSG00000046711	15361	Hmga1	GO:0090402 oncogene-induced cell senescence;GO:0006284 base-excision repair;GO:0090398 cellular senescence
ENSMUSG00000020108	74747	Ddit4	GO:0048011 neurotrophin TRK receptor signaling pathway;GO:0045820 negative regulation of glycolytic process;GO:0010801 negative regulation of peptidyl-threonine phosphorylation
ENSMUSG00000025810	18186	Nrp1	GO:0060980 cell migration involved in coronary vasculogenesis;GO:0061441 renal artery morphogenesis;GO:1902378 VEGF-activated neuropilin signaling pathway involved in axon guidance
ENSMUSG00000027230	26427	Creb3l1	GO:0070278 extracellular matrix constituent secretion;GO:1990440 positive regulation of transcription from RNA polymerase II promoter in response to endoplasmic reticulum stress;GO:1903671 negative regulation of sprouting angiogenesis
ENSMUSG00000003849	18104	Nqo1	GO:1904844 response to L-glutamine;GO:0042360 vitamin E metabolic process;GO:0006116 NADH oxidation
ENSMUSG00000037206	26968	Islr
ENSMUSG00000021474	14057	Sfxn1	GO:0042942 D-serine transport;GO:0140300 serine import into mitochondrion;GO:0015825 L-serine transport
ENSMUSG00000046714	14234	Foxc2	GO:0048342 paraxial mesodermal cell differentiation;GO:0048343 paraxial mesodermal cell fate commitment;GO:1902257 negative regulation of apoptotic process involved in outflow tract morphogenesis
ENSMUSG00000005397	18073	Nid1	GO:0032836 glomerular basement membrane development;GO:0110011 regulation of basement membrane organization;GO:2001046 positive regulation of integrin-mediated signaling pathway
ENSMUSG00000032300	74211	1700017B05Rik	GO:0008150 biological_process
ENSMUSG00000043587	235534	Pxylp1	GO:0010909 positive regulation of heparan sulfate proteoglycan biosynthetic process;GO:0010908 regulation of heparan sulfate proteoglycan biosynthetic process;GO:1902730 positive regulation of proteoglycan biosynthetic process
ENSMUSG00000051048	320452	P4ha3	GO:0018401 peptidyl-proline hydroxylation to 4-hydroxy-L-proline;GO:0019511 peptidyl-proline hydroxylation;GO:0018126 protein hydroxylation
ENSMUSG00000020100	71279	Slc29a3	GO:0015858 nucleoside transport;GO:1901642 nucleoside transmembrane transport;GO:1901264 carbohydrate derivative transport
ENSMUSG00000028108	13601	Ecm1	GO:0030502 negative regulation of bone mineralization;GO:0070168 negative regulation of biomineral tissue development;GO:0002063 chondrocyte development
ENSMUSG00000022090	213019	Pdlim2	GO:0061061 muscle structure development;GO:0030036 actin cytoskeleton organization;GO:0007507 heart development
ENSMUSG00000015354	76477	Pcolce2	GO:1990830 cellular response to leukemia inhibitory factor;GO:1990823 response to leukemia inhibitory factor;GO:0071345 cellular response to cytokine stimulus
ENSMUSG00000071647	225898	Eml3	GO:1901673 regulation of mitotic spindle assembly;GO:0090169 regulation of spindle assembly;GO:0060236 regulation of mitotic spindle organization
ENSMUSG00000032332	12816	Col12a1	GO:0035987 endodermal cell differentiation;GO:0001706 endoderm formation;GO:0007492 endoderm development
ENSMUSG00000043895	14739	S1pr2	GO:1901552 positive regulation of endothelial cell development;GO:1903142 positive regulation of establishment of endothelial barrier;GO:0003376 sphingosine-1-phosphate receptor signaling pathway
ENSMUSG00000028364	21923	Tnc	GO:0060739 mesenchymal-epithelial cell signaling involved in prostate gland development;GO:0014012 peripheral nervous system axon regeneration;GO:0060447 bud outgrowth involved in lung branching
ENSMUSG00000061353	20315	Cxcl12	GO:1903237 negative regulation of leukocyte tethering or rolling;GO:0038146 chemokine (C-X-C motif) ligand 12 signaling pathway;GO:2000669 negative regulation of dendritic cell apoptotic process
ENSMUSG00000095115	319622	Itpripl2	GO:0008150 biological_process
ENSMUSG00000039886	215210	Tmem120a	GO:0050966 detection of mechanical stimulus involved in sensory perception of pain;GO:0051291 protein heterooligomerization;GO:0062149 detection of stimulus involved in sensory perception of pain
ENSMUSG00000000359	19700	Rem1	GO:1901842 negative regulation of high voltage-gated calcium channel activity;GO:1901841 regulation of high voltage-gated calcium channel activity;GO:1901386 negative regulation of voltage-gated calcium channel activity
ENSMUSG00000058070	68519	Eml1	GO:0007405 neuroblast proliferation;GO:0007052 mitotic spindle organization;GO:0061351 neural precursor cell proliferation
ENSMUSG00000037060	109042	Cavin3	GO:1901003 negative regulation of fermentation;GO:0043465 regulation of fermentation;GO:0030866 cortical actin cytoskeleton organization
ENSMUSG00000046324	226090	Ermp1	GO:0030968 endoplasmic reticulum unfolded protein response;GO:0001541 ovarian follicle development;GO:0034620 cellular response to unfolded protein
ENSMUSG00000032657	68521	Fam189b	GO:0008150 biological_process
ENSMUSG00000027935	68328	Rab13	GO:1902463 protein localization to cell leading edge;GO:0048210 Golgi vesicle fusion to target membrane;GO:0097368 establishment of Sertoli cell barrier
ENSMUSG00000031400	14381	G6pdx	GO:0002033 angiotensin-mediated vasodilation involved in regulation of systemic arterial blood pressure;GO:0010732 regulation of protein glutathionylation;GO:0010734 negative regulation of protein glutathionylation
ENSMUSG00000010830	105785	Kdelr3	GO:0006621 protein retention in ER lumen;GO:0035437 maintenance of protein localization in endoplasmic reticulum;GO:0072595 maintenance of protein localization in organelle
ENSMUSG00000020099	107449	Unc5b	GO:0033564 anterior/posterior axon guidance;GO:2001241 positive regulation of extrinsic apoptotic signaling pathway in absence of ligand;GO:1901099 negative regulation of signal transduction in absence of ligand
ENSMUSG00000018417	17912	Myo1b	GO:0033572 transferrin transport;GO:0030050 vesicle transport along actin filament;GO:0099515 actin filament-based transport
ENSMUSG00000045817	12193	Zfp36l2	GO:0097011 cellular response to granulocyte macrophage colony-stimulating factor stimulus;GO:0097012 response to granulocyte macrophage colony-stimulating factor;GO:0048103 somatic stem cell division
ENSMUSG00000074886	26385	Grk6	GO:0010360 negative regulation of anion channel activity;GO:1903960 negative regulation of anion transmembrane transport;GO:0010359 regulation of anion channel activity
ENSMUSG00000020773	217333	Trim47	GO:0016567 protein ubiquitination;GO:0032446 protein modification by small protein conjugation;GO:0070647 protein modification by small protein conjugation or removal
ENSMUSG00000063146	269713	Clip2	GO:0031122 cytoplasmic microtubule organization;GO:0000226 microtubule cytoskeleton organization;GO:0097435 supramolecular fiber organization
ENSMUSG00000015652	70358	Steap1	GO:0055072 iron ion homeostasis;GO:0055076 transition metal ion homeostasis;GO:0055065 metal ion homeostasis
ENSMUSG00000024659	16952	Anxa1	GO:1900138 negative regulation of phospholipase A2 activity;GO:0070459 prolactin secretion;GO:0033031 positive regulation of neutrophil apoptotic process
ENSMUSG00000063605	234582	Ccdc102a	GO:0008150 biological_process
ENSMUSG00000022150	13132	Dab2	GO:0035026 leading edge cell differentiation;GO:0032346 positive regulation of aldosterone metabolic process;GO:0032349 positive regulation of aldosterone biosynthetic process
ENSMUSG00000005370	17688	Msh6	GO:0051096 positive regulation of helicase activity;GO:0051095 regulation of helicase activity;GO:0016446 somatic hypermutation of immunoglobulin genes
ENSMUSG00000023008	22379	Fmnl3	GO:0030866 cortical actin cytoskeleton organization;GO:0030865 cortical cytoskeleton organization;GO:0008360 regulation of cell shape
ENSMUSG00000029538	108014	Srsf9	GO:0048025 negative regulation of mRNA splicing, via spliceosome;GO:0000380 alternative mRNA splicing, via spliceosome;GO:0033119 negative regulation of RNA splicing
ENSMUSG00000022377	13196	Asap1	GO:1903527 positive regulation of membrane tubulation;GO:1903525 regulation of membrane tubulation;GO:0071803 positive regulation of podosome assembly
ENSMUSG00000036555	74239	Iqce	GO:0035107 appendage morphogenesis;GO:0035108 limb morphogenesis;GO:0048736 appendage development
ENSMUSG00000030782	21804	Tgfb1i1	GO:0030579 ubiquitin-dependent SMAD protein catabolic process;GO:0030511 positive regulation of transforming growth factor beta receptor signaling pathway;GO:1903846 positive regulation of cellular response to transforming growth factor beta stimulus
ENSMUSG00000000957	17387	Mmp14	GO:0035988 chondrocyte proliferation;GO:0010831 positive regulation of myotube differentiation;GO:0051895 negative regulation of focal adhesion assembly
ENSMUSG00000014778	234686	Fhod1	GO:0051660 establishment of centrosome localization;GO:0051639 actin filament network formation;GO:0007097 nuclear migration
ENSMUSG00000025511	64540	Tspan4	GO:0065003 protein-containing complex assembly;GO:0043933 protein-containing complex organization;GO:0022607 cellular component assembly
ENSMUSG00000030551	11819	Nr2f2	GO:0009956 radial pattern formation;GO:0060838 lymphatic endothelial cell fate commitment;GO:0060839 endothelial cell fate commitment
ENSMUSG00000036986	18854	Pml	GO:0032938 negative regulation of translation in response to oxidative stress;GO:0043556 regulation of translation in response to oxidative stress;GO:0032057 negative regulation of translational initiation in response to stress
ENSMUSG00000026278	51800	Bok	GO:1904708 regulation of granulosa cell apoptotic process;GO:1901382 regulation of chorionic trophoblast cell proliferation;GO:1903899 positive regulation of PERK-mediated unfolded protein response
ENSMUSG00000001131	21857	Timp1	GO:1901164 negative regulation of trophoblast cell migration;GO:0002248 connective tissue replacement involved in inflammatory response wound healing;GO:1905049 negative regulation of metallopeptidase activity
ENSMUSG00000002602	26362	Axl	GO:0097350 neutrophil clearance;GO:2000669 negative regulation of dendritic cell apoptotic process;GO:0048549 positive regulation of pinocytosis
ENSMUSG00000037852	12876	Cpe	GO:0034230 enkephalin processing;GO:0033366 protein localization to secretory granule;GO:0030070 insulin processing
ENSMUSG00000010663	76267	Fads1	GO:0042759 long-chain fatty acid biosynthetic process;GO:0006636 unsaturated fatty acid biosynthetic process;GO:0019369 arachidonic acid metabolic process
ENSMUSG00000006585	67177	Cdt1	GO:1905341 negative regulation of protein localization to kinetochore;GO:0071163 DNA replication preinitiation complex assembly;GO:1902595 regulation of DNA replication origin binding
ENSMUSG00000022994	11512	Adcy6	GO:0072658 maintenance of protein location in membrane;GO:0072660 maintenance of protein location in plasma membrane;GO:1904116 response to vasopressin
ENSMUSG00000039405	76453	Prss23	GO:0006508 proteolysis;GO:0019538 protein metabolic process;GO:1901564 organonitrogen compound metabolic process
ENSMUSG00000025278	286940	Flnb	GO:0003334 keratinocyte development;GO:0003382 epithelial cell morphogenesis;GO:0071346 cellular response to interferon-gamma
ENSMUSG00000039208	210029	Metrnl	GO:0090336 positive regulation of brown fat cell differentiation;GO:0014850 response to muscle activity;GO:0090335 regulation of brown fat cell differentiation
ENSMUSG00000014599	12977	Csf1	GO:0060611 mammary gland fat development;GO:1902228 positive regulation of macrophage colony-stimulating factor signaling pathway;GO:0038145 macrophage colony-stimulating factor signaling pathway
ENSMUSG00000002900	16777	Lamb1	GO:0021812 neuronal-glial interaction involved in cerebral cortex radial glia guided migration;GO:0070831 basement membrane assembly;GO:0110011 regulation of basement membrane organization
ENSMUSG00000003948	67468	Mmd	GO:0045666 positive regulation of neuron differentiation;GO:0045664 regulation of neuron differentiation;GO:0045860 positive regulation of protein kinase activity
ENSMUSG00000058587	50875	Tmod3	GO:0051694 pointed-end actin filament capping;GO:0051693 actin filament capping;GO:0030835 negative regulation of actin filament depolymerization
ENSMUSG00000024824	19367	Rad9a	GO:1902231 positive regulation of intrinsic apoptotic signaling pathway in response to DNA damage;GO:0031573 mitotic intra-S DNA damage checkpoint signaling;GO:0000076 DNA replication checkpoint signaling
ENSMUSG00000031503	12827	Col4a2	GO:0038063 collagen-activated tyrosine kinase receptor signaling pathway;GO:0038065 collagen-activated signaling pathway;GO:0016525 negative regulation of angiogenesis
ENSMUSG00000031875	68119	Cmtm3	GO:0050861 positive regulation of B cell receptor signaling pathway;GO:0050855 regulation of B cell receptor signaling pathway;GO:0050857 positive regulation of antigen receptor-mediated signaling pathway
ENSMUSG00000035274	21983	Tpbg	GO:0008355 olfactory learning;GO:0140059 dendrite arborization;GO:0042048 olfactory behavior
ENSMUSG00000006360	12925	Crip1	GO:0071493 cellular response to UV-B;GO:0071236 cellular response to antibiotic;GO:0010224 response to UV-B
ENSMUSG00000023018	83797	Smarcd1	GO:0045815 epigenetic maintenance of chromatin in transcription-competent conformation;GO:0006337 nucleosome disassembly;GO:0032986 protein-DNA complex disassembly
ENSMUSG00000073434	106618	Wdr90	GO:0060271 cilium assembly;GO:0044782 cilium organization;GO:0120031 plasma membrane bounded cell projection assembly
ENSMUSG00000050708	14325	Ftl1	GO:0006880 intracellular sequestering of iron ion;GO:0097577 sequestering of iron ion;GO:0051238 sequestering of metal ion
ENSMUSG00000060671	54667	Atp8b2	GO:0045332 phospholipid translocation;GO:0034204 lipid translocation;GO:0097035 regulation of membrane lipid distribution
ENSMUSG00000025969	18187	Nrp2	GO:0021649 vestibulocochlear nerve structural organization;GO:0061552 ganglion morphogenesis;GO:1904835 dorsal root ganglion morphogenesis
ENSMUSG00000044345	277010	Marveld1	GO:0042552 myelination;GO:0007272 ensheathment of neurons;GO:0008366 axon ensheathment
ENSMUSG00000045679	217430	Pqlc3
ENSMUSG00000022945	110749	Chaf1b	GO:0006335 DNA replication-dependent chromatin assembly;GO:0034723 DNA replication-dependent chromatin organization;GO:0006334 nucleosome assembly
ENSMUSG00000029821	54722	Gsdme	GO:0140507 granzyme-mediated programmed cell death signaling pathway;GO:0002836 positive regulation of response to tumor cell;GO:0002839 positive regulation of immune response to tumor cell
ENSMUSG00000020808	109212	Pimreg	GO:0051301 cell division;GO:0007049 cell cycle;GO:0009987 cellular process
ENSMUSG00000001300	13642	Efnb2	GO:1903847 regulation of aorta morphogenesis;GO:1903849 positive regulation of aorta morphogenesis;GO:1905653 positive regulation of artery morphogenesis
ENSMUSG00000002233	11853	Rhoc	GO:0051496 positive regulation of stress fiber assembly;GO:0030865 cortical cytoskeleton organization;GO:0060193 positive regulation of lipase activity
ENSMUSG00000024909	58859	Efemp2	GO:1905609 positive regulation of smooth muscle cell-matrix adhesion;GO:1904829 regulation of aortic smooth muscle cell differentiation;GO:1904831 positive regulation of aortic smooth muscle cell differentiation
ENSMUSG00000024691	107373	Fam111a	GO:0106300 protein-DNA covalent cross-linking repair;GO:0016540 protein autoprocessing;GO:0031297 replication fork processing
ENSMUSG00000021760	69590	Gpx8	GO:0006979 response to oxidative stress;GO:0006950 response to stress;GO:0050896 response to stimulus
ENSMUSG00000029622	11867	Arpc1b	GO:0034314 Arp2/3 complex-mediated actin nucleation;GO:0045010 actin nucleation;GO:0030833 regulation of actin filament polymerization
ENSMUSG00000047181	217125	Samd14	GO:0019722 calcium-mediated signaling;GO:0019932 second-messenger-mediated signaling;GO:0007015 actin filament organization
ENSMUSG00000024063	77889	Lbh	GO:1904675 regulation of somatic stem cell division;GO:1904677 positive regulation of somatic stem cell division;GO:2000101 regulation of mammary stem cell proliferation
ENSMUSG00000018999	58246	Slc35b4	GO:0015790 UDP-xylose transmembrane transport;GO:1990569 UDP-N-acetylglucosamine transmembrane transport;GO:0090481 pyrimidine nucleotide-sugar transmembrane transport
ENSMUSG00000061731	14042	Ext1	GO:0036339 lymphocyte adhesion to endothelial cell of high endothelial venule;GO:0060506 smoothened signaling pathway involved in lung development;GO:0060792 sweat gland development
ENSMUSG00000028599	21938	Tnfrsf1b	GO:0150098 glial cell-neuron signaling;GO:0003332 negative regulation of extracellular matrix constituent secretion;GO:1902339 positive regulation of apoptotic process involved in morphogenesis
ENSMUSG00000038976	217124	Ppp1r9b	GO:1903119 protein localization to actin cytoskeleton;GO:1904370 regulation of protein localization to actin cortical patch;GO:1904372 positive regulation of protein localization to actin cortical patch
ENSMUSG00000033589	72549	Reep4	GO:0007084 mitotic nuclear membrane reassembly;GO:0101024 mitotic nuclear membrane organization;GO:0071786 endoplasmic reticulum tubular network organization
ENSMUSG00000004665	12798	Cnn2	GO:0050765 negative regulation of phagocytosis;GO:0071260 cellular response to mechanical stimulus;GO:0031032 actomyosin structure organization
ENSMUSG00000039043	70420	Arpin	GO:0051126 negative regulation of actin nucleation;GO:0051125 regulation of actin nucleation;GO:0051494 negative regulation of cytoskeleton organization
ENSMUSG00000060166	27801	Zdhhc8	GO:0018230 peptidyl-L-cysteine S-palmitoylation;GO:0018231 peptidyl-S-diacylglycerol-L-cysteine biosynthetic process from peptidyl-cysteine;GO:0010875 positive regulation of cholesterol efflux
ENSMUSG00000028656	12331	Cap1	GO:0019933 cAMP-mediated signaling;GO:0045761 regulation of adenylate cyclase activity;GO:0019935 cyclic-nucleotide-mediated signaling
ENSMUSG00000030726	67967	Pold3	GO:1904161 DNA synthesis involved in UV-damage excision repair;GO:0006297 nucleotide-excision repair, DNA gap filling;GO:0042276 error-prone translesion synthesis
ENSMUSG00000027397	20515	Slc20a1	GO:0035435 phosphate ion transmembrane transport;GO:0006817 phosphate ion transport;GO:0098661 inorganic anion transmembrane transport
ENSMUSG00000020260	80294	Pofut2	GO:0036066 protein O-linked fucosylation;GO:1903334 positive regulation of protein folding;GO:0006004 fucose metabolic process
ENSMUSG00000069806	81904	Cacng7	GO:0098943 neurotransmitter receptor transport, postsynaptic endosome to lysosome;GO:0098953 receptor diffusion trapping;GO:0098970 postsynaptic neurotransmitter receptor diffusion trapping
ENSMUSG00000070348	12443	Ccnd1	GO:0000320 re-entry into mitotic cell cycle;GO:0033601 positive regulation of mammary gland epithelial cell proliferation;GO:0097421 liver regeneration
ENSMUSG00000063065	26417	Mapk3	GO:2000656 regulation of apolipoprotein binding;GO:2000657 negative regulation of apolipoprotein binding;GO:0090170 regulation of Golgi inheritance
ENSMUSG00000032350	14629	Gclc	GO:2000490 negative regulation of hepatic stellate cell activation;GO:0051409 response to nitrosative stress;GO:0019852 L-ascorbic acid metabolic process
ENSMUSG00000033149	208177	Phldb2	GO:1903690 negative regulation of wound healing, spreading of epidermal cells;GO:1904259 regulation of basement membrane assembly involved in embryonic body morphogenesis;GO:1904261 positive regulation of basement membrane assembly involved in embryonic body morphogenesis
ENSMUSG00000000552	29813	Zfp385a	GO:1902164 positive regulation of DNA damage response, signal transduction by p53 class mediator resulting in transcription of p21 class mediator;GO:0010609 mRNA localization resulting in post-transcriptional regulation of gene expression;GO:0070889 platelet alpha granule organization
ENSMUSG00000026566	68481	Mpzl1	GO:0030335 positive regulation of cell migration;GO:2000147 positive regulation of cell motility;GO:0040017 positive regulation of locomotion
ENSMUSG00000064326	30954	Siva1	GO:0006924 activation-induced cell death of T cells;GO:1901030 positive regulation of mitochondrial outer membrane permeabilization involved in apoptotic signaling pathway;GO:0070231 T cell apoptotic process
ENSMUSG00000001228	18140	Uhrf1	GO:0010216 maintenance of DNA methylation;GO:0010390 histone monoubiquitination;GO:0016574 histone ubiquitination
ENSMUSG00000027422	81910	Rrbp1	GO:0015031 protein transport;GO:0045184 establishment of protein localization;GO:0071705 nitrogen compound transport
ENSMUSG00000038991	105245	Txndc5	GO:0006457 protein folding;GO:0009987 cellular process;GO:0008150 biological_process
ENSMUSG00000005410	17218	Mcm5	GO:0000727 double-strand break repair via break-induced replication;GO:0030174 regulation of DNA-templated DNA replication initiation;GO:0006268 DNA unwinding involved in DNA replication
ENSMUSG00000058665	13798	En1	GO:0061743 motor learning;GO:0030917 midbrain-hindbrain boundary development;GO:0021903 rostrocaudal neural tube patterning
ENSMUSG00000025880	17131	Smad7	GO:1902761 positive regulation of chondrocyte development;GO:1903041 regulation of chondrocyte hypertrophy;GO:1903043 positive regulation of chondrocyte hypertrophy
ENSMUSG00000022464	69354	Slc38a4	GO:0003333 amino acid transmembrane transport;GO:1905039 carboxylic acid transmembrane transport;GO:0006865 amino acid transport
ENSMUSG00000001761	319757	Smo	GO:0007371 ventral midline determination;GO:0072036 mesenchymal to epithelial transition involved in renal vesicle formation;GO:0072285 mesenchymal to epithelial transition involved in metanephric renal vesicle formation
ENSMUSG00000022614	105847	Lmf2	GO:0051604 protein maturation;GO:0010467 gene expression;GO:0019538 protein metabolic process
ENSMUSG00000002059	19376	Rab34	GO:1905169 regulation of protein localization to phagocytic vesicle;GO:1905171 positive regulation of protein localization to phagocytic vesicle;GO:0090385 phagosome-lysosome fusion
ENSMUSG00000038644	18971	Pold1	GO:0045004 DNA replication proofreading;GO:0070987 error-free translesion synthesis;GO:0006287 base-excision repair, gap-filling
ENSMUSG00000029718	18542	Pcolce	GO:1990830 cellular response to leukemia inhibitory factor;GO:1990823 response to leukemia inhibitory factor;GO:0071345 cellular response to cytokine stimulus
ENSMUSG00000002147	20852	Stat6	GO:0035771 interleukin-4-mediated signaling pathway;GO:0048295 positive regulation of isotype switching to IgE isotypes;GO:0002296 T-helper 1 cell lineage commitment
ENSMUSG00000008398	13713	Elk3	GO:0042060 wound healing;GO:0001525 angiogenesis;GO:0009611 response to wounding
ENSMUSG00000031217	13641	Efnb1	GO:0099054 presynapse assembly;GO:0099172 presynapse organization;GO:0031295 T cell costimulation
ENSMUSG00000041959	20194	S100a10	GO:1905686 positive regulation of plasma membrane repair;GO:1905684 regulation of plasma membrane repair;GO:0001765 membrane raft assembly
ENSMUSG00000036565	78339	Ttyh3	GO:0006821 chloride transport;GO:0015698 inorganic anion transport;GO:0006820 anion transport
ENSMUSG00000029761	109624	Cald1	GO:0051017 actin filament bundle assembly;GO:0061572 actin filament bundle organization;GO:0006940 regulation of smooth muscle contraction
ENSMUSG00000032431	56693	Crtap	GO:0018400 peptidyl-proline hydroxylation to 3-hydroxy-L-proline;GO:1901874 negative regulation of post-translational protein modification;GO:1901873 regulation of post-translational protein modification
ENSMUSG00000029863	12366	Casp2	GO:0097752 regulation of DNA stability;GO:0035234 ectopic germ cell programmed cell death;GO:0006977 DNA damage response, signal transduction by p53 class mediator resulting in cell cycle arrest

## Sheet: Tab4. Low specific_down
EMSMUSG No.	Gene_ID	Gene Symbol	Biological Process (GO)
ENSMUSG00000021565	74338	Slc6a19	GO:0015804 neutral amino acid transport;GO:0035725 sodium ion transmembrane transport;GO:0006865 amino acid transport
ENSMUSG00000101972	319153	H3c11
ENSMUSG00000037921	234311	Ddx60	GO:1900245 positive regulation of MDA-5 signaling pathway;GO:0039533 regulation of MDA-5 signaling pathway;GO:1900246 positive regulation of RIG-I signaling pathway
ENSMUSG00000023341	17858	Mx2	GO:0051607 defense response to virus;GO:0140546 defense response to symbiont;GO:0009615 response to virus
ENSMUSG00000042717	140491	Ppp1r3a	GO:0005979 regulation of glycogen biosynthetic process;GO:0010962 regulation of glucan biosynthetic process;GO:0070873 regulation of glycogen metabolic process
ENSMUSG00000055003	211187	Lrtm2	GO:0050919 negative chemotaxis;GO:0051965 positive regulation of synapse assembly;GO:1901890 positive regulation of cell junction assembly
ENSMUSG00000067279	53412	Ppp1r3c	GO:0005981 regulation of glycogen catabolic process;GO:0043471 regulation of cellular carbohydrate catabolic process;GO:0005978 glycogen biosynthetic process
ENSMUSG00000027524	13616	Edn3	GO:0014826 vein smooth muscle contraction;GO:0060584 regulation of prostaglandin-endoperoxide synthase activity;GO:0060585 positive regulation of prostaglandin-endoperoxide synthase activity
ENSMUSG00000071342	380755	Lsmem1	GO:0008150 biological_process
ENSMUSG00000042895	223513	Abra	GO:0035025 positive regulation of Rho protein signal transduction;GO:0046579 positive regulation of Ras protein signal transduction;GO:0051057 positive regulation of small GTPase mediated signal transduction
ENSMUSG00000047230	12738	Cldn2	GO:0016338 calcium-independent cell-cell adhesion via plasma membrane cell-adhesion molecules;GO:0070830 bicellular tight junction assembly;GO:0120192 tight junction assembly
ENSMUSG00000041771	238384	Slc24a4	GO:0036368 cone photoresponse recovery;GO:0071486 cellular response to high light intensity;GO:0021630 olfactory nerve maturation
ENSMUSG00000027022	241431	Xirp2	GO:0055008 cardiac muscle tissue morphogenesis;GO:0060415 muscle tissue morphogenesis;GO:0003281 ventricular septum development
ENSMUSG00000015970	218865	Chdh	GO:0019285 glycine betaine biosynthetic process from choline;GO:0031455 glycine betaine metabolic process;GO:0031456 glycine betaine biosynthetic process
ENSMUSG00000044006	68709	Cilp2	GO:0008150 biological_process
ENSMUSG00000033770	12733	Clcnka	GO:0072053 renal inner medulla development;GO:0006821 chloride transport;GO:0015698 inorganic anion transport
ENSMUSG00000023826	50873	Prkn	GO:1902528 regulation of protein linear polyubiquitination;GO:1902530 positive regulation of protein linear polyubiquitination;GO:1904979 negative regulation of endosome organization
ENSMUSG00000005716	19293	Pvalb	GO:0098977 inhibitory chemical synaptic transmission;GO:0098976 excitatory chemical synaptic transmission;GO:0007268 chemical synaptic transmission
ENSMUSG00000006362	12398	Cbfa2t3	GO:0045820 negative regulation of glycolytic process;GO:1903579 negative regulation of ATP metabolic process;GO:1900543 negative regulation of purine nucleotide metabolic process
ENSMUSG00000074570	320664	Cass4	GO:0090527 actin filament reorganization;GO:1900026 positive regulation of substrate adhesion-dependent cell spreading;GO:0061098 positive regulation of protein tyrosine kinase activity
ENSMUSG00000030249	20928	Abcc9	GO:1903760 regulation of voltage-gated potassium channel activity involved in ventricular cardiac muscle cell action potential repolarization;GO:0033198 response to ATP;GO:0086003 cardiac muscle cell contraction
ENSMUSG00000039714	235415	Cplx3	GO:0031630 regulation of synaptic vesicle fusion to presynaptic active zone membrane;GO:1901632 regulation of synaptic vesicle membrane organization;GO:0031338 regulation of vesicle fusion
ENSMUSG00000064147	442827	Rab44	GO:0097279 histamine secretion mediated by IgE immunoglobulin;GO:0097280 histamine secretion mediated by immunoglobulin;GO:0002349 histamine production involved in inflammatory response
ENSMUSG00000030399	12715	Ckm	GO:0006599 phosphagen metabolic process;GO:0006603 phosphocreatine metabolic process;GO:0042396 phosphagen biosynthetic process
ENSMUSG00000031448	234072	Adprhl1	GO:0051725 protein de-ADP-ribosylation;GO:0036211 protein modification process;GO:0043412 macromolecule modification
ENSMUSG00000050556	16500	Kcnb1	GO:0010701 positive regulation of norepinephrine secretion;GO:0045163 clustering of voltage-gated potassium channels;GO:1900454 positive regulation of long-term synaptic depression
ENSMUSG00000033196	17882	Myh2	GO:0001778 plasma membrane repair;GO:0014823 response to activity;GO:0070252 actin-mediated cell contraction
ENSMUSG00000027398	16176	Il1b	GO:1903597 negative regulation of gap junction assembly;GO:0035504 regulation of myosin light chain kinase activity;GO:0035505 positive regulation of myosin light chain kinase activity
ENSMUSG00000041731	226041	Pgm5	GO:0030239 myofibril assembly;GO:0055002 striated muscle cell development;GO:0031032 actomyosin structure organization
ENSMUSG00000019893	19886	Ros1	GO:0010966 regulation of phosphate transport;GO:0038083 peptidyl-tyrosine autophosphorylation;GO:0002066 columnar/cuboidal epithelial cell development
ENSMUSG00000070385	229665	Ampd1	GO:0032264 IMP salvage;GO:0032263 GMP salvage;GO:0006188 IMP biosynthetic process
ENSMUSG00000032523	74770	Hhatl	GO:0060254 regulation of N-terminal protein palmitoylation;GO:0060262 negative regulation of N-terminal protein palmitoylation;GO:1903060 negative regulation of protein lipidation
ENSMUSG00000030433	381836	Sbk2	GO:0000165 MAPK cascade;GO:0006468 protein phosphorylation;GO:0016310 phosphorylation
ENSMUSG00000000202	72014	Btbd17	GO:0008150 biological_process
ENSMUSG00000057003	17884	Myh4	GO:0014823 response to activity;GO:0006936 muscle contraction;GO:0003012 muscle system process
ENSMUSG00000036687	231832	Tmem184a	GO:0018992 germ-line sex determination;GO:0007530 sex determination;GO:0051046 regulation of secretion
ENSMUSG00000091455	628870	Otogl	GO:0019566 arabinose metabolic process;GO:0046373 L-arabinose metabolic process;GO:0019321 pentose metabolic process
ENSMUSG00000085925	353326	Rtl1	GO:0014841 skeletal muscle satellite cell proliferation;GO:0014856 skeletal muscle cell proliferation;GO:0014855 striated muscle cell proliferation
ENSMUSG00000022847	21832	Thpo	GO:0038163 thrombopoietin-mediated signaling pathway;GO:0045654 positive regulation of megakaryocyte differentiation;GO:1902035 positive regulation of hematopoietic stem cell proliferation
ENSMUSG00000026828	241391	Galnt5	GO:0006493 protein O-linked glycosylation;GO:0006486 protein glycosylation;GO:0043413 macromolecule glycosylation
ENSMUSG00000001827	14275	Folr1	GO:0003147 neural crest cell migration involved in heart formation;GO:0071231 cellular response to folic acid;GO:0060974 cell migration involved in heart formation
ENSMUSG00000029168	65254	Dpysl5	GO:0050774 negative regulation of dendrite morphogenesis;GO:0048814 regulation of dendrite morphogenesis;GO:0050773 regulation of dendrite development
ENSMUSG00000038807	380711	Rap1gap2	GO:0090630 activation of GTPase activity;GO:0010977 negative regulation of neuron projection development;GO:0008361 regulation of cell size
ENSMUSG00000060548	29820	Tnfrsf19	GO:0046330 positive regulation of JNK cascade;GO:0001942 hair follicle development;GO:0022404 molting cycle process
ENSMUSG00000029032	230972	Arhgef16	GO:1903078 positive regulation of protein localization to plasma membrane;GO:1904377 positive regulation of protein localization to cell periphery;GO:0090630 activation of GTPase activity
ENSMUSG00000025172	56642	Ankrd2	GO:0043619 regulation of transcription from RNA polymerase II promoter in response to oxidative stress;GO:0010832 negative regulation of myotube differentiation;GO:0035994 response to muscle stretch
ENSMUSG00000047485	245683	Klhl34	GO:0008150 biological_process
ENSMUSG00000020904	71860	Cfap52	GO:0061966 establishment of left/right asymmetry;GO:0007368 determination of left/right symmetry;GO:0009855 determination of bilateral symmetry
ENSMUSG00000057719	269016	Sh3rf2	GO:0046329 negative regulation of JNK cascade;GO:0032873 negative regulation of stress-activated MAPK cascade;GO:0070303 negative regulation of stress-activated protein kinase signaling cascade
ENSMUSG00000019787	76757	Trdn	GO:0014808 release of sequestered calcium ion into cytosol by sarcoplasmic reticulum;GO:0060316 positive regulation of ryanodine-sensitive calcium-release channel activity;GO:1903514 release of sequestered calcium ion into cytosol by endoplasmic reticulum
ENSMUSG00000026610	26381	Esrrg	GO:0048384 retinoic acid receptor signaling pathway;GO:0120162 positive regulation of cold-induced thermogenesis;GO:0030522 intracellular receptor signaling pathway
ENSMUSG00000048572	226040	Tmem252	GO:0008150 biological_process
ENSMUSG00000056880	73748	Gadl1	GO:0019752 carboxylic acid metabolic process;GO:0043436 oxoacid metabolic process;GO:0006082 organic acid metabolic process
ENSMUSG00000024471	58916	Myot	GO:0070593 dendrite self-avoidance;GO:0008038 neuron recognition;GO:0007156 homophilic cell adhesion via plasma membrane adhesion molecules
ENSMUSG00000007877	21393	Tcap	GO:0030241 skeletal muscle myosin thick filament assembly;GO:0071688 striated muscle myosin thick filament assembly;GO:0048769 sarcomerogenesis
ENSMUSG00000033377	114301	Palmd	GO:0008360 regulation of cell shape;GO:0022604 regulation of cell morphogenesis;GO:0022603 regulation of anatomical structure morphogenesis
ENSMUSG00000047419	76469	Cmya5	GO:0014733 regulation of skeletal muscle adaptation;GO:0070885 negative regulation of calcineurin-NFAT signaling cascade;GO:0106057 negative regulation of calcineurin-mediated signaling
ENSMUSG00000034570	170835	Inpp5j	GO:0031115 negative regulation of microtubule polymerization;GO:0046856 phosphatidylinositol dephosphorylation;GO:0033137 negative regulation of peptidyl-serine phosphorylation
ENSMUSG00000075225	75973	Ccdc162	GO:0008150 biological_process
ENSMUSG00000020872	93670	Tac4	GO:1904057 negative regulation of sensory perception of pain;GO:0046878 positive regulation of saliva secretion;GO:0007217 tachykinin receptor signaling pathway
ENSMUSG00000033849	26878	B3galt2	GO:0006682 galactosylceramide biosynthetic process;GO:0019375 galactolipid biosynthetic process;GO:0046476 glycosylceramide biosynthetic process
ENSMUSG00000000794	140493	Kcnn3	GO:0071805 potassium ion transmembrane transport;GO:0006813 potassium ion transport;GO:0098662 inorganic cation transmembrane transport
ENSMUSG00000029490	243197	Mfsd7a	GO:0055085 transmembrane transport;GO:0006810 transport;GO:0051234 establishment of localization
ENSMUSG00000063296	320709	Tmem117	GO:0070059 intrinsic apoptotic signaling pathway in response to endoplasmic reticulum stress;GO:0097193 intrinsic apoptotic signaling pathway;GO:0034976 response to endoplasmic reticulum stress
ENSMUSG00000025488	12869	Cox8b	GO:0006123 mitochondrial electron transport, cytochrome c to oxygen;GO:0019646 aerobic electron transport chain;GO:0042775 mitochondrial ATP synthesis coupled electron transport
ENSMUSG00000051435	329977	Fhad1	GO:0008150 biological_process
ENSMUSG00000021061	20741	Sptb	GO:0098885 modification of postsynaptic actin cytoskeleton;GO:0099010 modification of postsynaptic structure;GO:0099563 modification of synaptic structure
ENSMUSG00000029095	231148	Ablim2	GO:0030032 lamellipodium assembly;GO:0097581 lamellipodium organization;GO:0006366 transcription by RNA polymerase II
ENSMUSG00000041544	242748	Disp3	GO:2000179 positive regulation of neural precursor cell proliferation;GO:0045665 negative regulation of neuron differentiation;GO:0008203 cholesterol metabolic process
ENSMUSG00000009394	20965	Syn2	GO:0097091 synaptic vesicle clustering;GO:0097479 synaptic vesicle localization;GO:0017156 calcium-ion regulated exocytosis
ENSMUSG00000037318	215243	Traf3ip3	GO:0043496 regulation of protein homodimerization activity;GO:0035457 cellular response to interferon-alpha;GO:0032727 positive regulation of interferon-alpha production
ENSMUSG00000045094	328967	Arhgef37
ENSMUSG00000104713	100702	Gbp6	GO:0044406 adhesion of symbiont to host;GO:0042832 defense response to protozoan;GO:0001562 response to protozoan
ENSMUSG00000054134	52020	Umodl1	GO:0097211 cellular response to gonadotropin-releasing hormone;GO:1904708 regulation of granulosa cell apoptotic process;GO:0097210 response to gonadotropin-releasing hormone
ENSMUSG00000056222	20745	Spock1	GO:0010812 negative regulation of cell-substrate adhesion;GO:0001764 neuron migration;GO:0010977 negative regulation of neuron projection development
ENSMUSG00000054034	331532	Tceal5
ENSMUSG00000025175	63828	Fn3k	GO:0036525 protein deglycation;GO:0030389 fructosamine metabolic process;GO:0030091 protein repair
ENSMUSG00000037887	18218	Dusp8	GO:0006470 protein dephosphorylation;GO:0043409 negative regulation of MAPK cascade;GO:0016311 dephosphorylation
ENSMUSG00000050621	100043813	Rps27rt	GO:0006364 rRNA processing;GO:0016072 rRNA metabolic process;GO:0042254 ribosome biogenesis
ENSMUSG00000078853	16145	Igtp	GO:0061739 protein lipidation involved in autophagosome assembly;GO:0061762 CAMKK-AMPK signaling cascade;GO:0006501 C-terminal protein lipidation
ENSMUSG00000023267	14409	Gabrr2	GO:0007214 gamma-aminobutyric acid signaling pathway;GO:0006821 chloride transport;GO:0015698 inorganic anion transport
ENSMUSG00000043518	24004	Rai2	GO:0048513 animal organ development;GO:0048856 anatomical structure development;GO:0032502 developmental process
ENSMUSG00000022197	68070	Pdzd2
ENSMUSG00000031661	93960	Nkd1	GO:1901229 regulation of non-canonical Wnt signaling pathway via JNK cascade;GO:1901231 positive regulation of non-canonical Wnt signaling pathway via JNK cascade;GO:1901232 regulation of convergent extension involved in axis elongation
ENSMUSG00000039652	208922	Cpeb3	GO:1900248 negative regulation of cytoplasmic translational elongation;GO:1900365 positive regulation of mRNA polyadenylation;GO:2000766 negative regulation of cytoplasmic translation
ENSMUSG00000027887	17306	Sypl2	GO:0033292 T-tubule organization;GO:0007009 plasma membrane organization;GO:0055001 muscle cell development
ENSMUSG00000006958	12667	Chrd	GO:0014030 mesenchymal cell fate commitment;GO:0021919 BMP signaling pathway involved in spinal cord dorsal/ventral patterning;GO:0035906 descending aorta development
ENSMUSG00000055805	57778	Fmnl1	GO:0051014 actin filament severing;GO:0006929 substrate-dependent cell migration;GO:0030866 cortical actin cytoskeleton organization
ENSMUSG00000022510	22061	Trp63	GO:0007499 ectoderm and mesoderm interaction;GO:0010481 epidermal cell division;GO:0060197 cloacal septation
ENSMUSG00000025170	217371	Rab40b	GO:0072659 protein localization to plasma membrane;GO:1990778 protein localization to cell periphery;GO:0072657 protein localization to membrane
ENSMUSG00000024112	58226	Cacna1h	GO:0034651 cortisol biosynthetic process;GO:1902645 tertiary alcohol biosynthetic process;GO:0106134 positive regulation of cardiac muscle cell contraction
ENSMUSG00000052572	23859	Dlg2	GO:0099642 retrograde axonal protein transport;GO:0045163 clustering of voltage-gated potassium channels;GO:0099641 anterograde axonal protein transport
ENSMUSG00000051910	20679	Sox6	GO:2000741 positive regulation of mesenchymal stem cell differentiation;GO:0021529 spinal cord oligodendrocyte cell differentiation;GO:0021778 oligodendrocyte cell fate specification
ENSMUSG00000022803	64082	Popdc2	GO:0060931 sinoatrial node cell development;GO:0060921 sinoatrial node cell differentiation;GO:0003163 sinoatrial node development
ENSMUSG00000020023	319880	Tmcc3	GO:0008150 biological_process
ENSMUSG00000058806	12817	Col13a1	GO:0001958 endochondral ossification;GO:0036075 replacement ossification;GO:0060350 endochondral bone morphogenesis
ENSMUSG00000027520	73884	Zdbf2	GO:0043045 DNA methylation involved in embryo development;GO:1901538 changes to DNA methylation involved in embryo development;GO:0071514 genomic imprinting
ENSMUSG00000007122	12372	Casq1	GO:0014809 regulation of skeletal muscle contraction by regulation of release of sequestered calcium ion;GO:0014722 regulation of skeletal muscle contraction by calcium ion signaling;GO:1901341 positive regulation of store-operated calcium channel activity
ENSMUSG00000036390	13197	Gadd45a	GO:0033140 negative regulation of peptidyl-serine phosphorylation of STAT protein;GO:1900745 positive regulation of p38MAPK cascade;GO:0033137 negative regulation of peptidyl-serine phosphorylation
ENSMUSG00000030793	66824	Pycard	GO:0002582 positive regulation of antigen processing and presentation of peptide or polysaccharide antigen via MHC class II;GO:0002588 positive regulation of antigen processing and presentation of peptide antigen via MHC class II;GO:0002585 positive regulation of antigen processing and presentation of peptide antigen
ENSMUSG00000020848	13447	Doc2b	GO:0031632 positive regulation of synaptic vesicle fusion to presynaptic active zone membrane;GO:0099502 calcium-dependent activation of synaptic vesicle fusion;GO:1901634 positive regulation of synaptic vesicle membrane organization
ENSMUSG00000103409	434436	Lsmem2	GO:0008150 biological_process
ENSMUSG00000087408	93898	Cers1	GO:0036146 cellular response to mycotoxin;GO:0072721 cellular response to dithiothreitol;GO:0072720 response to dithiothreitol
ENSMUSG00000042436	76293	Mfap4	GO:0009650 UV protection;GO:0048251 elastic fiber assembly;GO:0071493 cellular response to UV-B
ENSMUSG00000021278	93835	Amn	GO:0097017 renal protein absorption;GO:0015889 cobalamin transport;GO:0070293 renal absorption
ENSMUSG00000024043	268970	Arhgap28	GO:1904425 negative regulation of GTP binding;GO:1904424 regulation of GTP binding;GO:0051497 negative regulation of stress fiber assembly
ENSMUSG00000023959	224796	Clic5	GO:0002024 diet induced thermogenesis;GO:0060088 auditory receptor cell stereocilium organization;GO:0002093 auditory receptor cell morphogenesis
ENSMUSG00000028341	18124	Nr4a3	GO:0009444 pyruvate oxidation;GO:0038097 positive regulation of mast cell activation by Fc-epsilon receptor signaling pathway;GO:0034390 smooth muscle cell apoptotic process
ENSMUSG00000079363	17472	Gbp4	GO:0032687 negative regulation of interferon-alpha production;GO:0042308 negative regulation of protein import into nucleus;GO:0046823 negative regulation of nucleocytoplasmic transport
ENSMUSG00000025075	226243	Habp2	GO:0006508 proteolysis;GO:0019538 protein metabolic process;GO:1901564 organonitrogen compound metabolic process
ENSMUSG00000020486	18952	Septin4	GO:0030382 sperm mitochondrion organization;GO:2000647 negative regulation of stem cell proliferation;GO:0061484 hematopoietic stem cell homeostasis
ENSMUSG00000036782	67455	Klhl13	GO:0032465 regulation of cytokinesis;GO:0051302 regulation of cell division;GO:0051301 cell division
ENSMUSG00000026489	67426	Coq8a	GO:0006744 ubiquinone biosynthetic process;GO:1901663 quinone biosynthetic process;GO:0006743 ubiquinone metabolic process
ENSMUSG00000071714	12984	Csf2rb2	GO:0038157 granulocyte-macrophage colony-stimulating factor signaling pathway;GO:0007259 receptor signaling pathway via JAK-STAT;GO:0097696 receptor signaling pathway via STAT
ENSMUSG00000071531	432839	Gprin2	GO:0031175 neuron projection development;GO:0048666 neuron development;GO:0030182 neuron differentiation
ENSMUSG00000034245	232232	Hdac11	GO:0014003 oligodendrocyte development;GO:0016575 histone deacetylation;GO:0006476 protein deacetylation
ENSMUSG00000037703	241638	Lzts3	GO:0150052 regulation of postsynapse assembly;GO:0061001 regulation of dendritic spine morphogenesis;GO:0099175 regulation of postsynapse organization
ENSMUSG00000020340	76884	Cyfip2	GO:0051388 positive regulation of neurotrophin TRK receptor signaling pathway;GO:0097484 dendrite extension;GO:0051386 regulation of neurotrophin TRK receptor signaling pathway
ENSMUSG00000036611	67484	Eepd1	GO:0010875 positive regulation of cholesterol efflux;GO:0010874 regulation of cholesterol efflux;GO:0032373 positive regulation of sterol transport
ENSMUSG00000023328	11423	Ache	GO:0006581 acetylcholine catabolic process;GO:0008291 acetylcholine metabolic process;GO:1900619 acetate ester metabolic process
ENSMUSG00000027546	11981	Atp9a	GO:1903542 negative regulation of exosomal secretion;GO:1905279 regulation of retrograde transport, endosome to Golgi;GO:1903541 regulation of exosomal secretion
ENSMUSG00000041592	237979	Sdk2	GO:0010842 retina layer formation;GO:0060219 camera-type eye photoreceptor cell differentiation;GO:0001754 eye photoreceptor cell differentiation
ENSMUSG00000037709	58909	Fam13a	GO:0008150 biological_process
ENSMUSG00000043415	71198	Otud1	GO:0070536 protein K63-linked deubiquitination;GO:0016579 protein deubiquitination;GO:0070646 protein modification by small protein removal
ENSMUSG00000036528	19024	Ppfibp2	GO:0007528 neuromuscular junction development;GO:0050808 synapse organization;GO:0034330 cell junction organization
ENSMUSG00000044550	594844	Tceal3
ENSMUSG00000026141	12823	Col19a1	GO:0007519 skeletal muscle tissue development;GO:0060538 skeletal muscle organ development;GO:0030198 extracellular matrix organization
ENSMUSG00000068747	20661	Sort1	GO:0051005 negative regulation of lipoprotein lipase activity;GO:0048227 plasma membrane to endosome transport;GO:0090160 Golgi to lysosome transport
ENSMUSG00000007097	98660	Atp1a2	GO:0021989 olfactory cortex development;GO:1903280 negative regulation of calcium:sodium antiporter activity;GO:1903416 response to glycoside
ENSMUSG00000045659	233765	Plekha7	GO:0045218 zonula adherens maintenance;GO:0034334 adherens junction maintenance;GO:0090136 epithelial cell-cell adhesion
ENSMUSG00000060402	68947	Chst8	GO:0016486 peptide hormone processing;GO:0140448 signaling receptor ligand precursor processing;GO:0030166 proteoglycan biosynthetic process
ENSMUSG00000043639	73713	Rbm20	GO:0060914 heart formation;GO:0048025 negative regulation of mRNA splicing, via spliceosome;GO:0050686 negative regulation of mRNA processing
ENSMUSG00000024143	104215	Rhoq	GO:0046325 negative regulation of glucose import;GO:0010829 negative regulation of glucose transmembrane transport;GO:1903077 negative regulation of protein localization to plasma membrane
ENSMUSG00000071984	68655	Fndc1	GO:0010666 positive regulation of cardiac muscle cell apoptotic process;GO:0010663 positive regulation of striated muscle cell apoptotic process;GO:0010661 positive regulation of muscle cell apoptotic process
ENSMUSG00000032702	107351	Kank1	GO:2000393 negative regulation of lamellipodium morphogenesis;GO:1900028 negative regulation of ruffle assembly;GO:1902744 negative regulation of lamellipodium organization
ENSMUSG00000037664	12577	Cdkn1c	GO:1902746 regulation of lens fiber cell differentiation;GO:0071514 genomic imprinting;GO:0007096 regulation of exit from mitosis
ENSMUSG00000048349	18996	Pou4f1	GO:0051355 proprioception involved in equilibrioception;GO:0021538 epithalamus development;GO:0021986 habenula development
ENSMUSG00000037685	11980	Atp8a1	GO:0140331 aminophospholipid translocation;GO:0061092 positive regulation of phospholipid translocation;GO:0015917 aminophospholipid transport
ENSMUSG00000020656	195733	Grhl1	GO:0002934 desmosome organization;GO:0045616 regulation of keratinocyte differentiation;GO:0061436 establishment of skin barrier
ENSMUSG00000029204	74734	Rhoh	GO:0045576 mast cell activation;GO:0043124 negative regulation of I-kappaB kinase/NF-kappaB signaling;GO:0045582 positive regulation of T cell differentiation
ENSMUSG00000041329	11932	Atp1b2	GO:0021944 neuronal-glial interaction involved in hindbrain glial-mediated radial cell migration;GO:1903278 positive regulation of sodium ion export across plasma membrane;GO:1903276 regulation of sodium ion export across plasma membrane
ENSMUSG00000022508	12053	Bcl6	GO:1900099 negative regulation of plasma cell differentiation;GO:0032764 negative regulation of mast cell cytokine production;GO:0048294 negative regulation of isotype switching to IgE isotypes
ENSMUSG00000057969	20347	Sema3b	GO:0048843 negative regulation of axon extension involved in axon guidance;GO:0048841 regulation of axon extension involved in axon guidance;GO:0050919 negative chemotaxis
ENSMUSG00000036052	56323	Dnajb5	GO:0051085 chaperone cofactor-dependent protein refolding;GO:0051084 'de novo' post-translational protein folding;GO:0006458 'de novo' protein folding
ENSMUSG00000026778	18761	Prkcq	GO:2000569 regulation of T-helper 2 cell activation;GO:2000570 positive regulation of T-helper 2 cell activation;GO:2000563 positive regulation of CD4-positive, alpha-beta T cell proliferation
ENSMUSG00000026094	98267	Stk17b	GO:2000271 positive regulation of fibroblast apoptotic process;GO:2000269 regulation of fibroblast apoptotic process;GO:0046777 protein autophosphorylation
ENSMUSG00000031137	14168	Fgf13	GO:0045196 establishment or maintenance of neuroblast polarity;GO:0045200 establishment of neuroblast polarity;GO:0098909 regulation of cardiac muscle cell action potential involved in regulation of contraction
ENSMUSG00000021390	18295	Ogn	GO:0061975 articular cartilage development;GO:0048662 negative regulation of smooth muscle cell proliferation;GO:0051216 cartilage development
ENSMUSG00000045667	276829	Smtnl2	GO:0030036 actin cytoskeleton organization;GO:0030029 actin filament-based process;GO:0007010 cytoskeleton organization
ENSMUSG00000066705	59095	Fxyd6	GO:2000649 regulation of sodium ion transmembrane transporter activity;GO:1902305 regulation of sodium ion transmembrane transport;GO:0002028 regulation of sodium ion transport
ENSMUSG00000074622	16658	Mafb	GO:0021572 rhombomere 6 development;GO:0021560 abducens nerve development;GO:0021598 abducens nerve morphogenesis
ENSMUSG00000015501	15273	Hivep2	GO:0006351 DNA-templated transcription;GO:0097659 nucleic acid-templated transcription;GO:0032774 RNA biosynthetic process
ENSMUSG00000030098	243547	Grip2	GO:1901628 positive regulation of postsynaptic membrane organization;GO:1904719 positive regulation of AMPA glutamate receptor clustering;GO:1901626 regulation of postsynaptic membrane organization
ENSMUSG00000056602	320365	Fry	GO:1904428 negative regulation of tubulin deacetylation;GO:0090043 regulation of tubulin deacetylation;GO:0090311 regulation of protein deacetylation
ENSMUSG00000051316	24074	Taf7	GO:0045344 negative regulation of MHC class I biosynthetic process;GO:0045347 negative regulation of MHC class II biosynthetic process;GO:0090241 negative regulation of histone H4 acetylation
ENSMUSG00000040511	52118	Pvr	GO:0060370 susceptibility to T cell mediated cytotoxicity;GO:0042271 susceptibility to natural killer cell mediated cytotoxicity;GO:0002860 positive regulation of natural killer cell mediated cytotoxicity directed against tumor cell target
ENSMUSG00000032010	53376	Usp2	GO:0048642 negative regulation of skeletal muscle tissue development;GO:0045475 locomotor rhythm;GO:1901862 negative regulation of muscle tissue development
ENSMUSG00000028158	17777	Mttp	GO:0034196 acylglycerol transport;GO:0034197 triglyceride transport;GO:0034374 low-density lipoprotein particle remodeling
ENSMUSG00000038020	268480	Rapgefl1	GO:0007265 Ras protein signal transduction;GO:0007264 small GTPase mediated signal transduction;GO:0043547 positive regulation of GTPase activity
ENSMUSG00000030732	69121	Chrdl2	GO:0030514 negative regulation of BMP signaling pathway;GO:0002062 chondrocyte differentiation;GO:0090288 negative regulation of cellular response to growth factor stimulus
ENSMUSG00000053799	107371	Exoc6	GO:0090522 vesicle tethering involved in exocytosis;GO:0099022 vesicle tethering;GO:0090148 membrane fission
ENSMUSG00000039328	68867	Rnf122	GO:0010917 negative regulation of mitochondrial membrane potential;GO:0045837 negative regulation of membrane potential;GO:0051865 protein autoubiquitination
ENSMUSG00000034040	212996	Galnt17	GO:0006493 protein O-linked glycosylation;GO:0006486 protein glycosylation;GO:0043413 macromolecule glycosylation
ENSMUSG00000070822	232875	Zscan18
ENSMUSG00000031169	53627	Porcn	GO:0045234 protein palmitoleylation;GO:0061355 Wnt protein secretion;GO:0018345 protein palmitoylation
ENSMUSG00000037736	77569	Limch1	GO:0060327 cytoplasmic actin-based contraction involved in cell motility;GO:0051496 positive regulation of stress fiber assembly;GO:0070252 actin-mediated cell contraction
ENSMUSG00000038296	233733	Galnt18	GO:0006493 protein O-linked glycosylation;GO:0006486 protein glycosylation;GO:0043413 macromolecule glycosylation
ENSMUSG00000023092	14199	Fhl1	GO:0003254 regulation of membrane depolarization;GO:0043268 positive regulation of potassium ion transport;GO:0010972 negative regulation of G2/M transition of mitotic cell cycle
ENSMUSG00000020647	17977	Ncoa1	GO:0000409 regulation of transcription by galactose;GO:0000411 positive regulation of transcription by galactose;GO:0000431 regulation of transcription from RNA polymerase II promoter by galactose
ENSMUSG00000015214	53332	Mtmr1	GO:0060304 regulation of phosphatidylinositol dephosphorylation;GO:0046856 phosphatidylinositol dephosphorylation;GO:0046839 phospholipid dephosphorylation
ENSMUSG00000047617	227622	Paxx	GO:0006303 double-strand break repair via nonhomologous end joining;GO:0006302 double-strand break repair;GO:0006281 DNA repair
ENSMUSG00000026399	13136	Cd55	GO:1903659 regulation of complement-dependent cytotoxicity;GO:0030450 regulation of complement activation, classical pathway;GO:2000563 positive regulation of CD4-positive, alpha-beta T cell proliferation
ENSMUSG00000031770	64209	Herpud1	GO:1903071 positive regulation of ER-associated ubiquitin-dependent protein catabolic process;GO:1903069 regulation of ER-associated ubiquitin-dependent protein catabolic process;GO:0030970 retrograde protein transport, ER to cytosol
ENSMUSG00000029096	78558	Htra3	GO:0030514 negative regulation of BMP signaling pathway;GO:0030512 negative regulation of transforming growth factor beta receptor signaling pathway;GO:0090288 negative regulation of cellular response to growth factor stimulus
ENSMUSG00000026885	74410	Ttll11	GO:0051013 microtubule severing;GO:0018095 protein polyglutamylation;GO:0018200 peptidyl-glutamic acid modification
ENSMUSG00000010175	19130	Prox1	GO:0002194 hepatocyte cell migration;GO:0061114 branching involved in pancreas morphogenesis;GO:2000979 positive regulation of forebrain neuron differentiation
ENSMUSG00000024042	17691	Sik1	GO:0010868 negative regulation of triglyceride biosynthetic process;GO:0032792 negative regulation of CREB transcription factor activity;GO:2000210 positive regulation of anoikis
ENSMUSG00000024238	21417	Zeb1	GO:0048752 semicircular canal morphogenesis;GO:0045602 negative regulation of endothelial cell differentiation;GO:0060872 semicircular canal development
ENSMUSG00000055994	257632	Nod2	GO:0002815 biosynthetic process of antibacterial peptides active against Gram-positive bacteria;GO:0002805 regulation of antimicrobial peptide biosynthetic process;GO:0002807 positive regulation of antimicrobial peptide biosynthetic process
ENSMUSG00000032298	72774	Neil1	GO:0032074 negative regulation of nuclease activity;GO:0032069 regulation of nuclease activity;GO:0006284 base-excision repair
ENSMUSG00000040111	235283	Gramd1b	GO:0071397 cellular response to cholesterol;GO:0036315 cellular response to sterol;GO:0070723 response to cholesterol
ENSMUSG00000039851	74387	4932438H23Rik	GO:0008150 biological_process
ENSMUSG00000002107	14007	Celf2	GO:0006376 mRNA splice site selection;GO:0000245 spliceosomal complex assembly;GO:0000381 regulation of alternative mRNA splicing, via spliceosome
ENSMUSG00000057280	18198	Musk	GO:2000539 regulation of protein geranylgeranylation;GO:2000541 positive regulation of protein geranylgeranylation;GO:0045887 positive regulation of synaptic assembly at neuromuscular junction
ENSMUSG00000020300	67579	Cpeb4	GO:2000766 negative regulation of cytoplasmic translation;GO:0035235 ionotropic glutamate receptor signaling pathway;GO:2000765 regulation of cytoplasmic translation
ENSMUSG00000073557	329251	Ppp1r12b	GO:0007165 signal transduction;GO:0023052 signaling;GO:0007154 cell communication
ENSMUSG00000073680	320587	Tmem88b	GO:0090090 negative regulation of canonical Wnt signaling pathway;GO:0030178 negative regulation of Wnt signaling pathway;GO:0060828 regulation of canonical Wnt signaling pathway
ENSMUSG00000037580	14528	Gch1	GO:0051066 dihydrobiopterin metabolic process;GO:1905627 regulation of serotonin biosynthetic process;GO:0014916 regulation of lung blood pressure
ENSMUSG00000018334	16706	Ksr1	GO:0019933 cAMP-mediated signaling;GO:0019935 cyclic-nucleotide-mediated signaling;GO:0007265 Ras protein signal transduction
ENSMUSG00000029059	66469	Prxl2b	GO:0001516 prostaglandin biosynthetic process;GO:0046457 prostanoid biosynthetic process;GO:0006636 unsaturated fatty acid biosynthetic process
ENSMUSG00000054364	11852	Rhob	GO:0003159 morphogenesis of an endothelium;GO:0061154 endothelial tube morphogenesis;GO:0099159 regulation of modification of postsynaptic structure
ENSMUSG00000048502	278672	Duxbl1	GO:0045580 regulation of T cell differentiation;GO:0045619 regulation of lymphocyte differentiation;GO:1902105 regulation of leukocyte differentiation
ENSMUSG00000053199	244867	Arhgap20	GO:0007165 signal transduction;GO:0023052 signaling;GO:0007154 cell communication
ENSMUSG00000042340	13019	Ctf1	GO:0048861 leukemia inhibitory factor signaling pathway;GO:0042531 positive regulation of tyrosine phosphorylation of STAT protein;GO:0042509 regulation of tyrosine phosphorylation of STAT protein
ENSMUSG00000000094	21387	Tbx4	GO:1990401 embryonic lung development;GO:0035116 embryonic hindlimb morphogenesis;GO:0035137 hindlimb morphogenesis
ENSMUSG00000071226	330409	Cecr2	GO:0001842 neural fold formation;GO:0060571 morphogenesis of an epithelial fold;GO:0097194 execution phase of apoptosis
ENSMUSG00000027602	66734	Map1lc3a	GO:0006995 cellular response to nitrogen starvation;GO:0043562 cellular response to nitrogen levels;GO:0097352 autophagosome maturation
ENSMUSG00000027177	15259	Hipk3	GO:0043508 negative regulation of JUN kinase activity;GO:0046329 negative regulation of JNK cascade;GO:0032873 negative regulation of stress-activated MAPK cascade
ENSMUSG00000068699	68794	Flnc	GO:0045214 sarcomere organization;GO:0030239 myofibril assembly;GO:0055002 striated muscle cell development
ENSMUSG00000006494	228026	Pdk1	GO:0010510 regulation of acetyl-CoA biosynthetic process from pyruvate;GO:0097411 hypoxia-inducible factor-1alpha signaling pathway;GO:0050812 regulation of acyl-CoA biosynthetic process
ENSMUSG00000026637	22033	Traf5	GO:0097400 interleukin-17-mediated signaling pathway;GO:0097398 cellular response to interleukin-17;GO:0097396 response to interleukin-17
ENSMUSG00000054252	14184	Fgfr3	GO:1902178 fibroblast growth factor receptor apoptotic signaling pathway;GO:0021762 substantia nigra development;GO:0061144 alveolar secondary septum development
ENSMUSG00000034435	238257	Tmem30b	GO:0015917 aminophospholipid transport;GO:0070863 positive regulation of protein exit from endoplasmic reticulum;GO:0070861 regulation of protein exit from endoplasmic reticulum
ENSMUSG00000002980	57278	Bcam	GO:0007160 cell-matrix adhesion;GO:0031589 cell-substrate adhesion;GO:0007155 cell adhesion
ENSMUSG00000034940	217030	Synrg	GO:0006897 endocytosis;GO:0015031 protein transport;GO:0016192 vesicle-mediated transport
ENSMUSG00000003518	72349	Dusp3	GO:0120182 regulation of focal adhesion disassembly;GO:0120183 positive regulation of focal adhesion disassembly;GO:1990264 peptidyl-tyrosine dephosphorylation involved in inactivation of protein kinase activity
ENSMUSG00000036862	233651	Dchs1	GO:0003273 cell migration involved in endocardial cushion formation;GO:0072137 condensed mesenchymal cell proliferation;GO:0003192 mitral valve formation
ENSMUSG00000040721	239102	Zfhx2	GO:0051930 regulation of sensory perception of pain;GO:0051931 regulation of sensory perception;GO:0030534 adult behavior
ENSMUSG00000032285	58233	Dnaja4	GO:0090084 negative regulation of inclusion body assembly;GO:0042026 protein refolding;GO:0090083 regulation of inclusion body assembly
ENSMUSG00000045103	13405	Dmd	GO:0021629 olfactory nerve structural organization;GO:0014809 regulation of skeletal muscle contraction by regulation of release of sequestered calcium ion;GO:0060857 establishment of glial blood-brain barrier
ENSMUSG00000071757	387609	Zhx2	GO:0060040 retinal bipolar neuron differentiation;GO:1905962 glutamatergic neuron differentiation;GO:0035019 somatic stem cell population maintenance
ENSMUSG00000038375	68728	Trp53inp2	GO:0000045 autophagosome assembly;GO:1905037 autophagosome organization;GO:0001649 osteoblast differentiation
ENSMUSG00000033295	19268	Ptprf	GO:0051387 negative regulation of neurotrophin TRK receptor signaling pathway;GO:1900121 negative regulation of receptor binding;GO:0051386 regulation of neurotrophin TRK receptor signaling pathway
ENSMUSG00000022800	69823	Fyttd1	GO:0006406 mRNA export from nucleus;GO:0006405 RNA export from nucleus;GO:0051028 mRNA transport
ENSMUSG00000022215	68680	Fitm1	GO:0010890 positive regulation of sequestering of triglyceride;GO:0140042 lipid droplet formation;GO:0010889 regulation of sequestering of triglyceride
ENSMUSG00000063760	268291	Rnf217	GO:0032436 positive regulation of proteasomal ubiquitin-dependent protein catabolic process;GO:2000060 positive regulation of ubiquitin-dependent protein catabolic process;GO:1901800 positive regulation of proteasomal protein catabolic process
ENSMUSG00000032238	19883	Rora	GO:0021924 cell proliferation in external granule layer;GO:0021930 cerebellar granule cell precursor proliferation;GO:0021534 cell proliferation in hindbrain
ENSMUSG00000073678	241062	Pgap1	GO:1902953 positive regulation of ER to Golgi vesicle-mediated transport;GO:0060628 regulation of ER to Golgi vesicle-mediated transport;GO:0021871 forebrain regionalization
ENSMUSG00000026309	67444	Ilkap	GO:0033262 regulation of nuclear cell cycle DNA replication;GO:0090329 regulation of DNA-templated DNA replication;GO:0006275 regulation of DNA replication
ENSMUSG00000028397	76804	Kdm4c	GO:0033169 histone H3-K9 demethylation;GO:0070076 histone lysine demethylation;GO:0016577 histone demethylation
ENSMUSG00000004951	15507	Hspb1	GO:0038033 positive regulation of endothelial cell chemotaxis by VEGF-activated vascular endothelial growth factor receptor signaling pathway;GO:0045590 negative regulation of regulatory T cell differentiation;GO:0038089 positive regulation of cell migration by vascular endothelial growth factor signaling pathway
ENSMUSG00000024803	107765	Ankrd1	GO:0043517 positive regulation of DNA damage response, signal transduction by p53 class mediator;GO:0070528 protein kinase C signaling;GO:0035994 response to muscle stretch
ENSMUSG00000029166	100732	Mapre3	GO:1903031 regulation of microtubule plus-end binding;GO:1903033 positive regulation of microtubule plus-end binding;GO:1904528 positive regulation of microtubule binding
ENSMUSG00000030465	234353	Psd3	GO:0032011 ARF protein signal transduction;GO:0032012 regulation of ARF protein signal transduction;GO:0007265 Ras protein signal transduction
ENSMUSG00000062929	12632	Cfl2	GO:0030043 actin filament fragmentation;GO:0030042 actin filament depolymerization;GO:0030836 positive regulation of actin filament depolymerization
ENSMUSG00000029103	16976	Lrpap1	GO:0010915 regulation of very-low-density lipoprotein particle clearance;GO:0010916 negative regulation of very-low-density lipoprotein particle clearance;GO:0150093 amyloid-beta clearance by transcytosis
ENSMUSG00000035671	212168	Zswim4
ENSMUSG00000026004	68691	Kansl1l	GO:0008150 biological_process
ENSMUSG00000068114	76457	Ccdc134	GO:1990402 embryonic liver development;GO:0035162 embryonic hemopoiesis;GO:0021591 ventricular system development
ENSMUSG00000026479	16782	Lamc2	GO:0034446 substrate adhesion-dependent cell spreading;GO:0031589 cell-substrate adhesion;GO:0030335 positive regulation of cell migration
ENSMUSG00000001419	17261	Mef2d	GO:0001958 endochondral ossification;GO:0036075 replacement ossification;GO:1904707 positive regulation of vascular associated smooth muscle cell proliferation
ENSMUSG00000031278	50790	Acsl4	GO:0032307 negative regulation of prostaglandin secretion;GO:0035338 long-chain fatty-acyl-CoA biosynthetic process;GO:0032304 negative regulation of icosanoid secretion
ENSMUSG00000047789	268706	Slc38a9	GO:0006867 asparagine transport;GO:0006868 glutamine transport;GO:1903826 L-arginine transmembrane transport
ENSMUSG00000036278	107227	Macrod1	GO:0140291 peptidyl-glutamate ADP-deribosylation;GO:0051725 protein de-ADP-ribosylation;GO:0042278 purine nucleoside metabolic process
ENSMUSG00000031618	110784	Nr3c2	GO:1904451 regulation of potassium:proton exchanging ATPase activity;GO:0002017 regulation of blood volume by renal aldosterone;GO:0035812 renal sodium excretion
ENSMUSG00000027215	12521	Cd82
ENSMUSG00000039191	19664	Rbpj	GO:1901297 positive regulation of canonical Wnt signaling pathway involved in cardiac muscle cell fate commitment;GO:1905068 positive regulation of canonical Wnt signaling pathway involved in heart development;GO:1901295 regulation of canonical Wnt signaling pathway involved in cardiac muscle cell fate commitment
ENSMUSG00000040407	100986	Akap9	GO:0098909 regulation of cardiac muscle cell action potential involved in regulation of contraction;GO:0051661 maintenance of centrosome location;GO:0051657 maintenance of organelle location
ENSMUSG00000056091	20454	St3gal5	GO:0006486 protein glycosylation;GO:0043413 macromolecule glycosylation;GO:0070085 glycosylation
ENSMUSG00000032724	99382	Abtb2	GO:0097237 cellular response to toxic substance;GO:0009636 response to toxic substance;GO:0070887 cellular response to chemical stimulus
ENSMUSG00000041235	320790	Chd7	GO:0003226 right ventricular compact myocardium morphogenesis;GO:0003221 right ventricular cardiac muscle tissue morphogenesis;GO:0021553 olfactory nerve development
ENSMUSG00000050947	229715	Amigo1	GO:1905232 cellular response to L-glutamate;GO:1902065 response to L-glutamate;GO:1903818 positive regulation of voltage-gated potassium channel activity
ENSMUSG00000022533	224088	Atp13a3	GO:1902047 polyamine transmembrane transport;GO:0015846 polyamine transport;GO:0006874 cellular calcium ion homeostasis
ENSMUSG00000019838	72472	Slc16a10	GO:0070460 thyroid-stimulating hormone secretion;GO:0015801 aromatic amino acid transport;GO:0070327 thyroid hormone transport
ENSMUSG00000031133	73341	Arhgef6	GO:0030032 lamellipodium assembly;GO:0097581 lamellipodium organization;GO:0120031 plasma membrane bounded cell projection assembly
ENSMUSG00000019818	53599	Cd164	GO:0007157 heterophilic cell-cell adhesion via plasma membrane cell adhesion molecules;GO:0098742 cell-cell adhesion via plasma-membrane adhesion molecules;GO:0007517 muscle organ development
ENSMUSG00000022946	70028	Dop1b	GO:0006895 Golgi to endosome transport;GO:0009880 embryonic pattern specification;GO:0006892 post-Golgi vesicle-mediated transport
ENSMUSG00000022602	11838	Arc	GO:0110077 vesicle-mediated intercellular transport;GO:2000969 positive regulation of AMPA receptor activity;GO:0010496 intercellular transport
ENSMUSG00000019647	20358	Sema6a	GO:0106088 regulation of cell adhesion involved in sprouting angiogenesis;GO:0106089 negative regulation of cell adhesion involved in sprouting angiogenesis;GO:1900747 negative regulation of vascular endothelial growth factor signaling pathway
ENSMUSG00000049516	101685	Spty2d1	GO:0006360 transcription by RNA polymerase I;GO:0031507 heterochromatin formation;GO:0006334 nucleosome assembly
ENSMUSG00000016128	243362	Stard13	GO:0097498 endothelial tube lumen extension;GO:0003159 morphogenesis of an endothelium;GO:0061154 endothelial tube morphogenesis
ENSMUSG00000015312	17873	Gadd45b	GO:1900745 positive regulation of p38MAPK cascade;GO:1900744 regulation of p38MAPK cascade;GO:0046330 positive regulation of JNK cascade
ENSMUSG00000042599	338523	Kdm7a	GO:0006482 protein demethylation;GO:0008214 protein dealkylation;GO:0070988 demethylation
ENSMUSG00000040929	19726	Rfx3	GO:2000078 positive regulation of type B pancreatic cell development;GO:0072560 type B pancreatic cell maturation;GO:2000074 regulation of type B pancreatic cell development
ENSMUSG00000035725	19108	Prkx	GO:0001935 endothelial cell proliferation;GO:0050673 epithelial cell proliferation;GO:0001525 angiogenesis
ENSMUSG00000028080	80877	Lrba	GO:0034497 protein localization to phagophore assembly site;GO:0000423 mitophagy;GO:0000422 autophagy of mitochondrion
ENSMUSG00000048264	208440	Dip2c	GO:0008150 biological_process
ENSMUSG00000032402	17127	Smad3	GO:0061767 negative regulation of lung blood pressure;GO:0032916 positive regulation of transforming growth factor beta3 production;GO:0097296 activation of cysteine-type endopeptidase activity involved in apoptotic signaling pathway
ENSMUSG00000020589	76820	Cyria	GO:0030833 regulation of actin filament polymerization;GO:0008064 regulation of actin polymerization or depolymerization;GO:0030832 regulation of actin filament length
ENSMUSG00000034936	80981	Arl4d	GO:0006886 intracellular protein transport;GO:0015031 protein transport;GO:0016192 vesicle-mediated transport
ENSMUSG00000039943	18798	Plcb4	GO:0043267 negative regulation of potassium ion transport;GO:0051209 release of sequestered calcium ion into cytosol;GO:0051283 negative regulation of sequestering of calcium ion
ENSMUSG00000057315	231532	Arhgap24	GO:0035021 negative regulation of Rac protein signal transduction;GO:1900028 negative regulation of ruffle assembly;GO:0035313 wound healing, spreading of epidermal cells
ENSMUSG00000073131	67048	Vma21	GO:0070072 vacuolar proton-transporting V-type ATPase complex assembly;GO:0070070 proton-transporting V-type ATPase complex assembly;GO:0070071 proton-transporting two-sector ATPase complex assembly
ENSMUSG00000039345	239706	Mettl22	GO:0006479 protein methylation;GO:0008213 protein alkylation;GO:0043414 macromolecule methylation
ENSMUSG00000044308	68795	Ubr3	GO:0071596 ubiquitin-dependent protein catabolic process via the N-end rule pathway;GO:1904878 negative regulation of calcium ion transmembrane transport via high voltage-gated calcium channel;GO:1902514 regulation of calcium ion transmembrane transport via high voltage-gated calcium channel
ENSMUSG00000050666	320736	Vstm4	GO:0097601 retina blood vessel maintenance;GO:0061298 retina vasculature development in camera-type eye;GO:0001935 endothelial cell proliferation
ENSMUSG00000026208	13346	Des	GO:0045109 intermediate filament organization;GO:0045104 intermediate filament cytoskeleton organization;GO:0045103 intermediate filament-based process
ENSMUSG00000004040	20848	Stat3	GO:1902724 positive regulation of skeletal muscle satellite cell proliferation;GO:1902728 positive regulation of growth factor dependent skeletal muscle satellite cell proliferation;GO:1904685 positive regulation of metalloendopeptidase activity
ENSMUSG00000017132	19157	Cyth1	GO:0032012 regulation of ARF protein signal transduction;GO:0090162 establishment of epithelial cell polarity;GO:0099171 presynaptic modulation of chemical synaptic transmission
ENSMUSG00000034586	217310	Hid1
ENSMUSG00000020388	30794	Pdlim4	GO:0098976 excitatory chemical synaptic transmission;GO:0051496 positive regulation of stress fiber assembly;GO:0032233 positive regulation of actin filament bundle assembly
ENSMUSG00000033697	223666	Arhgap39	GO:0099173 postsynapse organization;GO:0050808 synapse organization;GO:0034330 cell junction organization
ENSMUSG00000009293	22213	Ube2g2	GO:1904153 negative regulation of retrograde protein transport, ER to cytosol;GO:0070862 negative regulation of protein exit from endoplasmic reticulum;GO:1904152 regulation of retrograde protein transport, ER to cytosol
ENSMUSG00000030987	20866	Stim1	GO:0032237 activation of store-operated calcium channel activity;GO:1901341 positive regulation of store-operated calcium channel activity;GO:0002115 store-operated calcium entry
ENSMUSG00000070738	227333	Dgkd	GO:0090038 negative regulation of protein kinase C signaling;GO:2000370 positive regulation of clathrin-dependent endocytosis;GO:0046834 lipid phosphorylation
ENSMUSG00000037416	240283	Dmxl1	GO:0007035 vacuolar acidification;GO:0051452 intracellular pH reduction;GO:0051453 regulation of intracellular pH
ENSMUSG00000052713	269023	Zfp608	GO:0033085 negative regulation of T cell differentiation in thymus;GO:0033081 regulation of T cell differentiation in thymus;GO:0045581 negative regulation of T cell differentiation
ENSMUSG00000079470	195434	Utp14b	GO:0006364 rRNA processing;GO:0016072 rRNA metabolic process;GO:0042254 ribosome biogenesis
ENSMUSG00000031519	76294	Asb5	GO:0045732 positive regulation of protein catabolic process;GO:0042176 regulation of protein catabolic process;GO:0016567 protein ubiquitination
ENSMUSG00000022897	13548	Dyrk1a	GO:0090310 negative regulation of DNA methylation-dependent heterochromatin formation;GO:0031452 negative regulation of heterochromatin formation;GO:0120262 negative regulation of heterochromatin organization
ENSMUSG00000052557	209239	Gan	GO:0016567 protein ubiquitination;GO:0032446 protein modification by small protein conjugation;GO:0070647 protein modification by small protein conjugation or removal
ENSMUSG00000047466	212163	8030462N17Rik	GO:0006511 ubiquitin-dependent protein catabolic process;GO:0019941 modification-dependent protein catabolic process;GO:0043632 modification-dependent macromolecule catabolic process
ENSMUSG00000025429	19201	Pstpip2	GO:0030041 actin filament polymerization;GO:0008154 actin polymerization or depolymerization;GO:0051258 protein polymerization
ENSMUSG00000045005	14367	Fzd5	GO:0060715 syncytiotrophoblast cell differentiation involved in labyrinthine layer development;GO:0060061 Spemann organizer formation;GO:0060574 intestinal epithelial cell maturation
ENSMUSG00000041189	11443	Chrnb1	GO:0035095 behavioral response to nicotine;GO:0007271 synaptic transmission, cholinergic;GO:0007274 neuromuscular synaptic transmission
ENSMUSG00000020315	20742	Sptbn1	GO:0021556 central nervous system formation;GO:0021551 central nervous system morphogenesis;GO:0007182 common-partner SMAD protein phosphorylation
ENSMUSG00000007617	26556	Homer1	GO:0007216 G protein-coupled glutamate receptor signaling pathway;GO:1902950 regulation of dendritic spine maintenance;GO:2001256 regulation of store-operated calcium entry
ENSMUSG00000024083	224938	Pja2	GO:0034137 positive regulation of toll-like receptor 2 signaling pathway;GO:0034135 regulation of toll-like receptor 2 signaling pathway;GO:0035329 hippo signaling
ENSMUSG00000032846	67263	Zswim6	GO:0021773 striatal medium spiny neuron differentiation;GO:0021756 striatum development;GO:0021544 subpallium development
ENSMUSG00000072969	494468	Armcx5	GO:0008150 biological_process
ENSMUSG00000032816	56741	Igdcc4	GO:0098609 cell-cell adhesion;GO:0007155 cell adhesion;GO:0009987 cellular process
ENSMUSG00000039384	63953	Dusp10	GO:1905042 negative regulation of epithelium regeneration;GO:1905041 regulation of epithelium regeneration;GO:0060266 negative regulation of respiratory burst involved in inflammatory response
ENSMUSG00000039621	277360	Prex1	GO:1900026 positive regulation of substrate adhesion-dependent cell spreading;GO:1900024 regulation of substrate adhesion-dependent cell spreading;GO:0030593 neutrophil chemotaxis
ENSMUSG00000070544	21969	Top1	GO:0006265 DNA topological change;GO:0040016 embryonic cleavage;GO:0009303 rRNA transcription
ENSMUSG00000087370	621976	Tmem170b	GO:0090090 negative regulation of canonical Wnt signaling pathway;GO:0030178 negative regulation of Wnt signaling pathway;GO:0060828 regulation of canonical Wnt signaling pathway
ENSMUSG00000049641	215031	Vgll2	GO:0007519 skeletal muscle tissue development;GO:0060538 skeletal muscle organ development;GO:0007517 muscle organ development
ENSMUSG00000061130	19043	Ppm1b	GO:0006499 N-terminal protein myristoylation;GO:0018377 protein myristoylation;GO:0006498 N-terminal protein lipidation
ENSMUSG00000047446	11861	Arl4a	GO:0050873 brown fat cell differentiation;GO:0045444 fat cell differentiation;GO:0006886 intracellular protein transport
ENSMUSG00000033767	229473	Tmem131l	GO:0033088 negative regulation of immature T cell proliferation in thymus;GO:0033087 negative regulation of immature T cell proliferation;GO:0033085 negative regulation of T cell differentiation in thymus
ENSMUSG00000018143	17135	Mafk	GO:0000122 negative regulation of transcription by RNA polymerase II;GO:0045892 negative regulation of DNA-templated transcription;GO:1903507 negative regulation of nucleic acid-templated transcription
ENSMUSG00000040859	100383	Bsdc1	GO:0008150 biological_process
ENSMUSG00000031880	56437	Rrad	GO:1901842 negative regulation of high voltage-gated calcium channel activity;GO:1901841 regulation of high voltage-gated calcium channel activity;GO:1901386 negative regulation of voltage-gated calcium channel activity
ENSMUSG00000024521	58801	Pmaip1	GO:1900739 regulation of protein insertion into mitochondrial membrane involved in apoptotic signaling pathway;GO:1900740 positive regulation of protein insertion into mitochondrial membrane involved in apoptotic signaling pathway;GO:1903749 positive regulation of establishment of protein localization to mitochondrion
ENSMUSG00000014905	27362	Dnajb9	GO:0002639 positive regulation of immunoglobulin production;GO:0030433 ubiquitin-dependent ERAD pathway;GO:0002637 regulation of immunoglobulin production
ENSMUSG00000054499	67379	Dedd2	GO:0030262 apoptotic nuclear changes;GO:0006921 cellular component disassembly involved in execution phase of apoptosis;GO:0008625 extrinsic apoptotic signaling pathway via death domain receptors
ENSMUSG00000037408	94220	Cnnm4	GO:0070166 enamel mineralization;GO:0015693 magnesium ion transport;GO:0010960 magnesium ion homeostasis
ENSMUSG00000043384	67298	Gprasp1	GO:1990172 G protein-coupled receptor catabolic process;GO:0032801 receptor catabolic process;GO:0043112 receptor metabolic process
ENSMUSG00000039159	22214	Ube2h	GO:0070979 protein K11-linked ubiquitination;GO:0070936 protein K48-linked ubiquitination;GO:0000209 protein polyubiquitination
ENSMUSG00000022337	66736	Emc2	GO:0045050 protein insertion into ER membrane by stop-transfer membrane-anchor sequence;GO:0071816 tail-anchored membrane protein insertion into ER membrane;GO:0045048 protein insertion into ER membrane
ENSMUSG00000051989	68936	Smim11	GO:0008150 biological_process
ENSMUSG00000062078	19317	Qki	GO:0042759 long-chain fatty acid biosynthetic process;GO:0035886 vascular associated smooth muscle cell differentiation;GO:0051145 smooth muscle cell differentiation
ENSMUSG00000035621	59090	Midn	GO:0033132 negative regulation of glucokinase activity;GO:1903300 negative regulation of hexokinase activity;GO:0033131 regulation of glucokinase activity
ENSMUSG00000037957	69641	Wdr20	GO:0008150 biological_process
ENSMUSG00000028496	70122	Mllt3	GO:2000096 positive regulation of Wnt signaling pathway, planar cell polarity pathway;GO:2000052 positive regulation of non-canonical Wnt signaling pathway;GO:2000095 regulation of Wnt signaling pathway, planar cell polarity pathway
ENSMUSG00000068742	12953	Cry2	GO:2000832 negative regulation of steroid hormone secretion;GO:2000847 negative regulation of corticosteroid hormone secretion;GO:2000850 negative regulation of glucocorticoid secretion
ENSMUSG00000055013	347722	Agap1	GO:0090630 activation of GTPase activity;GO:0043547 positive regulation of GTPase activity;GO:0043087 regulation of GTPase activity
ENSMUSG00000039952	13138	Dag1	GO:0016203 muscle attachment;GO:0016340 calcium-dependent cell-matrix adhesion;GO:0021682 nerve maturation
ENSMUSG00000026889	67889	Rbm18
ENSMUSG00000021180	73086	Rps6ka5	GO:0070498 interleukin-1-mediated signaling pathway;GO:0043687 post-translational protein modification;GO:0071347 cellular response to interleukin-1
ENSMUSG00000030327	67602	Necap1	GO:0140238 presynaptic endocytosis;GO:0099003 vesicle-mediated transport in synapse;GO:0006897 endocytosis
ENSMUSG00000048490	268903	Nrip1	GO:0001543 ovarian follicle rupture;GO:0001542 ovulation from ovarian follicle;GO:0030728 ovulation
ENSMUSG00000026353	67812	Ubxn4	GO:0030433 ubiquitin-dependent ERAD pathway;GO:0036503 ERAD pathway;GO:0006986 response to unfolded protein
ENSMUSG00000024404	66878	Riok3	GO:1990784 response to dsDNA;GO:1990786 cellular response to dsDNA;GO:0039534 negative regulation of MDA-5 signaling pathway
ENSMUSG00000048027	68799	Rgmb	GO:0030509 BMP signaling pathway;GO:0071772 response to BMP;GO:0071773 cellular response to BMP stimulus
ENSMUSG00000035941	108837	Ibtk	GO:0051209 release of sequestered calcium ion into cytosol;GO:0051283 negative regulation of sequestering of calcium ion;GO:0097553 calcium ion transmembrane import into cytosol
ENSMUSG00000023150	117198	Ivns1abp	GO:0031397 negative regulation of protein ubiquitination;GO:1903321 negative regulation of protein modification by small protein conjugation or removal;GO:2001243 negative regulation of intrinsic apoptotic signaling pathway
ENSMUSG00000037926	237860	Ssh2	GO:0030837 negative regulation of actin filament polymerization;GO:0032272 negative regulation of protein polymerization;GO:0030833 regulation of actin filament polymerization
ENSMUSG00000021733	218756	Slc4a7	GO:0021747 cochlear nucleus development;GO:0046666 retinal cell programmed cell death;GO:0090383 phagosome acidification
	56176	Pigp	GO:0006506 GPI anchor biosynthetic process;GO:0006505 GPI anchor metabolic process;GO:0009247 glycolipid biosynthetic process
	12394	Runx1	GO:0071336 regulation of hair follicle cell proliferation;GO:2000196 positive regulation of female gonad development;GO:2000872 positive regulation of progesterone secretion
	214855	Arid5a	GO:2000554 regulation of T-helper 1 cell cytokine production;GO:2000556 positive regulation of T-helper 1 cell cytokine production;GO:2000318 positive regulation of T-helper 17 type immune response
	11973	Atp6v1e1	GO:0097401 synaptic vesicle lumen acidification;GO:0016188 synaptic vesicle maturation;GO:1902600 proton transmembrane transport
	26419	Mapk8	GO:1902595 regulation of DNA replication origin binding;GO:2000017 positive regulation of determination of dorsal identity;GO:0034352 positive regulation of glial cell apoptotic process
	93871	Brwd1	GO:0008360 regulation of cell shape;GO:0022604 regulation of cell morphogenesis;GO:0022603 regulation of anatomical structure morphogenesis
	72057	Phf10	GO:2000819 regulation of nucleotide-excision repair;GO:0070316 regulation of G0 to G1 transition;GO:1902459 positive regulation of stem cell population maintenance
	66626	Cdip1	GO:0042771 intrinsic apoptotic signaling pathway in response to DNA damage by p53 class mediator;GO:0033209 tumor necrosis factor-mediated signaling pathway;GO:0072332 intrinsic apoptotic signaling pathway by p53 class mediator
